# Supplementary material for: Computational Modeling of PI3K/AKT Pathway in Bipolar Disorder and Type 2 Diabetes: Implications for Lithium Treatment and Curcumin as a Potential Alternative
Source: Int J Mol Sci. 2025 Oct 15;26(20):10026. doi: 10.3390/ijms262010026 (PMC12564203; doi:10.3390/ijms262010026)
Supplement: Supplementary file 1 [file ijms-26-10026-s001.zip]

Archive with 3 entries (3 files):
- Supplementary Figure S1_S2 & Table S3.pdf
- Supplementary Table S1 Shared Genes of Bipolar Disorder and Type 2 Diabetes.csv
- Supplementary Table S2 KEGG enrichment results.csv
