# Supplementary material for: Computational Modeling of PI3K/AKT Pathway in Bipolar Disorder and Type 2 Diabetes: Implications for Lithium Treatment and Curcumin as a Potential Alternative
Source: Int J Mol Sci. 2025 Oct 15;26(20):10026. doi: 10.3390/ijms262010026 (PMC12564203; doi:10.3390/ijms262010026)
Supplement: Supplementary file 1 [file ijms-26-10026-s001.zip › Supplementary Table S1 Shared Genes of Bipolar Disorder and Type 2 Diabetes.csv]

PEX6	SNCA	LYST	FGD1	CHST14	PIK3R2	RAD51	PLOD3	PRPH2
SLC6A4	CAMK2A	NBN	RORB	TGIF1	FLVCR1	MAGED2	FMO3	RIPK1
PEX1	GRIA4	COL11A1	TRIM32	TMEM106B	TCIRG1	ABCB4	CDH1	OPTN
COMT	MYT1L	ALMS1	TFAP2B	FUT8	TRH	CENPE	POFUT1	HAAO
BDNF	KIF1A	HDAC8	BRD4	TPI1	TCTN2	NMNAT1	ZNF462	AANAT
PMM2	MYH7	GPHN	KCNA2	EFTUD2	ACHE	MACF1	MRPS16	DLX3
GRIN2A	PER2	PTS	TGFB3	ABCB7	CA8	MN1	SH3TC2	LTBP1
ALG1	TTN	TMEM199	PIGT	COL5A2	MIR195	EARS2	GPAA1	ADORA2A
GRIN2B	NPC2	LDLR	CLIP2	TRRAP	WRAP53	IFT43	NDUFA4	NPAS2
PEX10	B4GALT1	SUOX	ERCC6	NEDD4L	ITPA	B2M	RTN4IP1	PCSK9
COL1A1	HPRT1	PDE4B	FBXL4	CCND2	HNF4A	P4HB	ANOS1	PRX
PEX26	DLG3	STAT1	DCC	DUSP6	TKT	MGP	MAFB	RPL15
COG5	ATP6AP1	ABL1	TGFB2	PPIB	FBXW7	MED25	IL2RG	HIP1
BDNF-AS	PAX6	ACOX1	SLC1A4	TWIST1	ATP2B3	GORAB	KLHL7	AGRN
POLG	FLNB	EIF2B5	MT-ATP6	AUH	BOLA3	ERF	PET100	RPS7
HTR2A	MOCS2	HADHB	ACO2	CALM3	EYA1	ATP2B2	DLL4	MUSK
MECP2	NSUN2	GLUD1	PPP2R2B	THRB	BBS12	IL17F	HSD3B2	KAT5
SLC6A3	POLG2	TTC21B	PER1	LAMB2	MET	GSS	AIRE	POLE
DRD2	DPM3	KCNA1	SLC12A6	GAP43	PNPLA2	FDXR	NDUFB3	AGTR1
TPH2	ARG1	GPC3	USP7	BCKDHA	TNNT2	BUB3	PRDX1	ERBB3
ALG6	SLC22A5	VAMP2	POMT2	SH2B1	CEP57	MYC	COQ5	LRMDA
PEX5	GLB1	MIR212	NDP	TSPAN7	RHEB	MCM3AP	CAMK4	ALPK3
PEX16	IL1B	MIR106B	BBS2	IARS1	ARHGEF6	CAPN3	TNC	KCNE2
ALG13	PLP1	CHAMP1	WDR62	CDKN2A	SDHB	COA8	ECE1	TCOF1
RFT1	GLA	NTRK3	AVP	AMT	STIL	CDON	BPNT2	TAC1
PEX12	PEX11B	KMT2C	CACNA1G	TLR4	STRA6	ELAC2	LFNG	RPGRIP1
DRD4	ARID1B	MBOAT7	TNR	TFAP2A	TCAP	SLC29A3	ITGA4	C4A
SYNGAP1	HLA-B	DHDDS	STXBP2	AHCY	RALGAPA1	CARD11	CUL7	GGT1
RUNX1	CLN5	MAN2B1	MICU1	ROBO1	HNRNPU	RBBP8	ACOX2	SH3PXD2B
MAOA	CIC	ALDH7A1	PPP1CB	ACP5	SERPINI1	KIF5B	IL18	SFXN4
CACNA1C	KDM6B	MTRR	TMEM70	PPP2R5D	NDUFA2	SGCD	CADM1	ANTXR2
MRE11	DDC	SAMHD1	TACR3	IBA57	NIPA2	SIM1	IL12A	MIR20B
NGLY1	STAT3	GATA2	ALDH3A2	MEN1	CTSC	HCN4	DNAH5	PHF2
PEX2	ADSL	NPHP4	EMX2	SLC12A1	MCTP2	LEMD3	TRPM6	BMPR2
PEX13	ELN	CRBN	CDH23	PTPN22	PLCB4	MYL2	CAPN10	JAK1
ALG9	NAGLU	IGF1R	NHLRC1	TAT	NDUFS3	TPM1	TIMMDC1	SLC5A1
COG7	PCDH19	EIF2AK3	PHOX2B	LDB3	IGHMBP2	GPT	TCF3	PSMB8
COL1A2	INSR	POLR2A	UCP2	CUBN	ATAD3A	KCNV2	APAF1	ZAP70
CBL	ITGB3	GNAI1	ADA2	IFT172	CYP2R1	EIF4E	APRT	IL17RA
MPI	CTNND2	RNASEH2A	RPE65	PIGY	GALK1	MSH2	TBC1D23	ESRRG
PIGG	SETD2	ACSL4	BCKDHB	HPD	GALNT2	ZBTB24	ARMC5	LDHB
ALG12	GJB2	MTRFR	SLC46A1	DNM2	TRIM8	SFTA3	CLCN7	MMP8
PEX19	LAMP2	TYMP	DCTN1	RNU4ATAC	TSHR	BUB1B	TNFSF4	UNC13B
MTHFR	KIF11	CRP	KAT6A	SAMD9	CYBB	SPTBN1	CRX	FLVCR2
ALG2	PRF1	ASXL1	BCL2	PIGV	ABCG5	ENTPD1	ITCH	SLC2A9
MOGS	SLC39A8	NEU1	HYCC1	PIEZO2	LMNB2	LIPC	COPB2	CCNQ
PEX14	MTR	BLM	CXCR4	MIR9-1	BCKDK	LYRM7	IGBP1	MYOCD
DYRK1A	POGZ	GJA1	PEPD	SP7	HIBCH	CD19	TSEN15	WRN
DRD3	GRM7	TP63	LMBRD1	RAB3GAP1	TNXB	MFF	MIR144	CYP1B1
DISC1	FKRP	SERAC1	SLC25A13	GDAP1	WNK3	PHEX	TRPM7	FADS1
PGM1	PTCH1	MAP2K2	PNKD	RMND1	FASN	PRMT7	PIGP	KCNQ1OT1
ARX	RAI1	CTSD	MT-CO1	MDH2	GAL	IER3IP1	TNFSF11	HCN2
GAD1	HDAC4	C19orf12	MED23	MIR23A	EMC1	GP1BA	MAT1A	HP
TH	FA2H	SUCLG1	CHRNE	DAG1	DDR2	VPS11	CYP1A2	TACR1
DPAGT1	ATP13A2	AGA	FRMPD4	MACROD2	XRCC1	COL6A1	FAH	COA3
RELN	TRPV4	PDLIM5	PCBD1	GPR179	CAD	HLA-DPB1	WDR11	HNRNPL
PEX7	KMT2A	PSEN1	EGFR	NDUFS7	SLC16A1	ATP10A	NDUFA9	PITX2
IQSEC2	NDE1	SDHA	CNR1	LRRK2	PMPCA	CYP2C19	SGCG	MYBPC1
SETX	NR3C2	KCNMA1	PAX2	SEPSECS	CALM2	NDUFAF4	TRIP4	AMH
DOLK	OPHN1	IDH2	PIK3R1	DHFR	HOXA1	SLC25A19	INTS8	RAG2
SCN2A	COL7A1	HNRNPH2	B3GALT6	TPM3	VPS13C	LAMA1	PORCN	MTMR2
WFS1	PCLO	APOB	SHROOM4	ALAD	COQ8B	SELENON	SCYL1	RHOA
ATP6V0A2	GNB1	POMC	MIR30A	XPA	ANKH	OAT	DNAH8	TPP2
SHANK3	MCOLN1	EBP	PLG	EDC3	ATIC	CHEK2	MIR126	KRT83
CACNA1A	CYP27A1	KCNJ11	KIF7	RECQL4	PARS2	TNNC1	MFRP	MT-ND3
DPM1	DPYD	FTO	FUS	GAN	FGF17	EDN1	TRAF3IP1	LZTFL1
DAOA-AS1	SERPINA1	TBCK	VLDLR	BBS10	LIPA	GAPDH	DVL1	CEP89
FOXP2	TCF20	PPP3CA	CHD3	TNRC6B	OGDH	DSG2	CKAP2L	SYNE2
SRD5A3	FKBP10	MIR15A	PROP1	AQP2	HECTD4	FXN	ATG5	PPM1K
NRXN1	NSD1	KIF2A	MEG3	COX20	DOCK6	GRIP1	THPO	ZMPSTE24
CTNNB1	NLGN4X	GNRH1	PDE4D	YARS2	CEP120	WDPCP	FTCD	BUB1
SATB2	HCRT	NLGN3	CEP41	PROKR2	IMMP2L	FLRT3	SERPINA7	P2RX1
COG1	ETFDH	DCX	FHL1	MALAT1	SLC30A9	IL17A	SLC34A3	BCHE
CDKL5	OFD1	POLR1C	HCN1	BMP1	ROR2	GUCY2D	CXCR3	STK11
AUTS2	H19	MPL	SLC6A5	ACVRL1	CD59	FN1	EED	NELFA
GATAD1	GPT2	MCCC2	SPTBN2	DNAH11	RNF216	PREPL	PITRM1	OCA2
SCN9A	RRM2B	CHD2	PIGL	ACTG1	SARS1	NODAL	LOX	CYCS
HTR1A	MAGT1	G6PC1	NUBPL	LHCGR	MUC1	CTDP1	CACNA2D3	XPO5
NOTCH1	SMC1A	PHF21A	MMAB	INVS	HNF1A	KIAA0753	CHSY1	MAB21L2
ALG8	HMBS	RTEL1	PAX5	BBS7	SERPINE1	MAPK10	DGCR2	CFHR1
SLC35C1	ATP1A2	AFG3L2	UBE2A	GNAQ	ST3GAL5	SLC9A1	TRAK1	RAP1B
AKT1	RPL10	FUCA1	NAGA	ACSF3	COL9A1	ATCAY	SLC7A5	MIR143
COG6	MAP2K1	COL4A2	PIGN	LONP1	SLC13A5	RIMS1	ACADL	RAD51C
ALG3	COL4A1	SRD5A2	AARS2	TUBB	NDUFA13	PFKM	SLC39A4	ROBO2
PRODH	WT1	PDYN	TGFBR1	PAX3	H3-3A	FANCA	UQCC2	RIMS2
ATP2A2	RPGRIP1L	DNMT1	ALDOA	NRXN2	FPR1	KCTD13	TXN2	ELP1
TUSC3	ASTN2	ETFB	P3H1	WNT7A	COQ7	BMPER	F12	RAP1A
PTEN	TAFAZZIN	GJB1	NR0B1	SH2D1A	F10	FANCL	CARD9	CCM2
FBN1	CLN3	POLR3B	MYCN	ALDH2	JAM3	CANT1	PHC1	NPPA
DLG4	SETD1B	TIMM8A	RAD21	EIF2B3	SLC19A2	TBC1D20	IARS2	FGFRL1
MEF2C	SGCE	MCCC1	TUBB2B	MYLK	CHRNB1	THBS1	CCDC88A	CSNK1D
CBS	KAT6B	CACNA1D	IL1RN	ABCA1	CRADD	GFER	DUOX2	TGDS
VWF	CAMK2B	KIF5A	ALG14	MT-CYB	PACS2	DHODH	PLA2G4A	GRPR
LOC110806262	NTRK1	CYP11A1	GABRD	TERC	CYP19A1	CD4	VEGFA	RGR
NRG1	HEXA	FOLR1	PDSS2	GATA6	TACO1	SPECC1L	CASP3	CYC1
MTOR	SCN1B	SMAD3	KCNQ1	STAT2	CA2	EVC2	PIGK	ITSN1
DMD	ESR1	BRAT1	SBDS	CLCNKB	HARS2	RETREG1	GAS1	CDCA7
COG4	AIFM1	CTC1	DEPDC5	CHD4	MIR125A	ZDHHC15	PIK3CG	NFAT5
DDOST	HLA-DQB1	MAGEL2	CSTB	PON1	VIPAS39	KCNC3	ALK	TALDO1
FLNA	ZMIZ1	MLXIPL	SUFU	RFC2	PIGO	EFNB1	MT-TK	CHMP2B
ADNP	PSAP	POLA1	ERCC3	GK	TMEM138	CSPP1	SLC7A9	UGT1A8
TMEM165	HSD17B4	ST3GAL3	SCN11A	CHRM3	CR2	PRICKLE2	MIR34C	MAD2L2
APOE	HIVEP2	GATM	RMRP	AHDC1	PRTN3	KDM1A	SLC26A1	EPHA4
DRD5	DEAF1	ARID1A	MORC2	NFIB	FOXN1	PMP22	EXOSC8	FAN1
NUS1	TGFB1	LIG4	FOXP3	CPOX	YARS1	A2ML1	CRB2	CSF3
TSC2	SPAST	CRPPA	FANCB	COL18A1	B9D1	NEK9	MIR34A	UGT1A10
COG8	HK1	IFIH1	SKI	MLH1	BLTP1	PCARE	ERBB2	PDE8B
GNAO1	SOX10	NAGS	REEP1	SMARCC2	OSGEP	NDUFB9	PLN	B9D2
MYH9	PC	CTSK	SPARC	ANO10	FANCM	ZNHIT3	ANKRD26	SCNN1B
CRH	CACNA1B	PCCA	SLC12A5	SLC12A2	DIAPH1	CALR	AFF3	RNF125
CNTNAP2	POR	DOCK8	HGSNAT	NUP107	THRA	MECOM	ICAM1	HIF1A
NTRK2	ASS1	ALB	COX10	ACAT1	CRYAB	COX6B1	KCNJ8	CEP19
TNF	MIR15B	INPP5E	PPOX	RBFOX3	PRKD1	RNF168	CYB5R3	UBE2T
SPR	WDR45	CSNK2A1	NDUFS1	MLYCD	MKKS	TARS2	TSEN2	ENO2
SLC35A1	KIT	SMAD2	DNAJC19	CD8A	SLC25A3	GTF2H5	IFT80	MYH8
NR5A1	SQSTM1	TYR	CEP104	STAG2	HDAC6	TMEM240	C2CD3	PHKB
KCNQ2	LRP5	CHI3L1	MED13L	KIF14	ALDH4A1	ANKLE2	LETM1	SMN1
GBA1	ACTN1	KCNJ10	DYSF	XYLT1	BSN	GRIK4	TBX2	SLIT3
ALG11	AMACR	VSX2	CYP17A1	MAN2C1	DHCR24	RPL11	PPARA	SYNPO
ABCD1	SPG7	MT-ND6	EPG5	SLC33A1	TBP	TBX4	CERS1	ITGA3
PDGFRB	NAA15	SNRPN	SCARB2	SIK1	UGT1A4	IL4	HNRNPA1	SHOX2
PURA	SMAD4	RASGRP2	ACTA1	CEP135	PLK4	COL6A2	FXR1	LTBP2
SLC2A1	MMACHC	MKS1	MCM4	DPYS	HNRNPK	TIMM50	NR2F2	SCNN1G
SLC18A2	SLC1A2	DLGAP2	MAF	XRCC4	RASGRP1	TCF12	CCDC88C	GPR161
CHD8	RNASEH2C	HSPD1	ATXN2	LMNB1	SNX14	GH1	INPPL1	ATP2B4
KRAS	SLC1A3	HADH	MOCS1	ELOVL4	TECPR2	MT-CO2	MAP3K1	GAS5
NOTCH3	PI4KA	SLC7A7	TF	ZIC2	PIGW	NF2	MIR223	UQCRB
FOXP1	GNB5	ZBTB20	CFH	PLOD2	EFHC1	H3-3B	GNRHR	BEST1
NPC1	PNKP	TMX2-CTNND1	BRCA1	FHIT	ADRA2A	AEBP1	CHRND	CLIP1
MED12	POMGNT1	MAN1B1	HMGCS2	SLC25A12	PDP1	CNNM4	MSX2	CPE
MPDU1	FGF23	LZTR1	SPRED1	PLCD1	LAMB1	MIR193B	OPRM1	EPCAM
IGF1	KCNQ3	SLC19A3	CLIC2	LARS1	RBM20	FADD	HSPB8	MT-TH
FOXG1	PRPS1	NARS2	NFKB1	UPB1	DIS3L2	CA5A	LAMC3	FANCF
RAD50	HADHA	MAG	ALDOB	BIN1	FLAD1	EPHB2	CHRM2	MBL2
NF1	HECW2	PAK3	ABCD3	CEP63	CNTNAP1	PDE6D	CD40	MYMK
TWNK	GRM1	PNP	DNAJC5	SOX4	KCNJ1	USP18	FOXC1	NPHP3-ACAD11
MAPT	IL1RAPL1	AGL	PDGFB	WNK1	CCND1	NPAP1	PRKCG	RAB23
GRIA1	WWOX	CACNA1H	STAR	POU1F1	MT-ND2	PTPRD	TMEM126A	DONSON
SYN2	SLC6A2	GALNS	BBS4	PIGM	MGME1	MT-CO3	DNASE1L3	PKD2
RPS6KA3	ADAR	FAS	NIPA1	TUBB2A	TTC8	RAB18	NR1D1	HPS1
GYS2	DPP10	MCPH1	RBP4	SIX3	CYP24A1	PRDM16	ADIPOQ	BRIP1
TP53	GATA1	SOX5	MT-ND5	SEC23B	SALL1	TSHB	EIF4A2	HNRNPC
FGFR1	F2	GNPAT	XYLT2	PRPF8	NDUFS6	ELANE	MNX1	RUBCN
KMT2D	BCL11A	PPM1D	SCN10A	PRKACG	ZNF41	VIPR2	MPDZ	CYBA
IL10	PCNT	OXTR	ETV6	PKP2	MPO	IL23R	SYT14	KLLN
COL2A1	AHI1	GLDC	LARS2	FGF14	CACNA1S	AGXT	ITGB6	SOCS1
CHRNA4	MEFV	NFASC	ATP6V1A	GATAD2B	CALM1	ACTC1	RNF213	CA4
NDUFV2	EEF1A2	SYT1	HIRA	CDK6	HSD17B3	CHCHD10	LMX1B	MT-TQ
TPH1	ETFA	MIR29A	MIR27A	SBF1	GLRX5	PSEN2	TP53RK	DDX11
TCF4	CLOCK	SLC26A2	AMPD2	IDH1	PMS2	MMP2	TRMU	STS
ACE	BCS1L	DYM	KCNC1	ZNF423	NHS	CLCNKA	HTRA1	FDX2
NR3C1	NOS1	ASPA	BCOR	STUB1	CXCL8	UBE3B	MARS1	VANGL1
FGFR2	BRCA2	HMGCL	NFE2L2	MIAT	ABCB11	EPRS1	NCF1	ERC1
BRAF	AR	ADA	EIF2B1	PNPT1	PTH1R	SF3B4	ARMC9	KCTD3
HTR2C	WDR19	GDI1	HMGB1	SMO	TCTN3	MME	TBX6	SAG
FGFR3	PHF8	ABAT	TMEM216	RARS1	SCN3B	MYH10	MATN3	COL17A1
PLA2G6	CRHR1	TMLHE	SOST	VRK1	KANK1	ATP2B1	SDHC	MYOZ2
PRKN	TMEM67	SLC2A2	OGT	ABCD4	UBA5	ADAMTSL2	CDC45	CILK1
SLC17A5	SPTAN1	HCFC1	MC2R	LRPPRC	PUF60	TMEM107	MC4R	NEAT1
KCNN3	PRNP	FGF8	DARS2	BBS9	LPIN1	COL13A1	MTHFS	ADCYAP1
INS	CD36	OCRL	COL9A3	HCCS	SLC4A1	IKBKG	MT-TW	NRG3
SETBP1	ATN1	SIN3A	JUP	MYH3	NDUFA1	FANCD2	ROS1	MRPL3
SYP	JMJD1C	EXT2	GRM3	CPLANE1	ARL6	HLA-DQA1	MYH14	RBMX
DBH	SCN1A-AS1	PDHA1	TMEM38B	CYP3A4	RPL36A-HNRNPH2	CTNNA3	SPTLC1	EXOSC2
GFAP	MT-TL1	LARGE1	SLC3A1	SOX6	SEMA3A	OTOF	DOK7	PHF3
SLC6A19	DNM1L	RGS4	HTR1B	LHX3	EGR2	PYGL	FOXE1	PAM16
IL6	ALDH18A1	CYP27B1	GARS1	TMEM237	TUFM	SLC4A4	UBR1	CERNA3
TOR1A	P2RY12	MMAA	GLRA1	MOCOS	MIR30B	COA5	CFI	DNAJC30
SNAP25	TNFRSF1A	PRKG1	AVPR2	HTRA2	TTC19	TWIST2	MRPL44	FKBP14
PTPN11	TUBA1A	CAT	GTF2IRD1	JAK3	GCLC	SLC52A3	TNFAIP3	NLRC4
CEP290	GRM5	CHRNA1	CDKN1C	WDR35	MOG	CDH11	CD55	EFHC2
VPS13B	LAMA2	SLC16A2	UMPS	DNAJC6	B4GAT1	MIR221	POC1A	ABCC2
STT3B	MAPK1	PKHD1	B3GLCT	ROBO3	UNC80	RAPSN	APC	CPT1B
PGAP1	PAFAH1B1	RARB	NOS3	EMD	TMEM43	ADRA2B	GTF2I	GYG1
SLC35A3	APP	MYH11	NDUFV1	FANCI	KYNU	MTTP	NNT	TRDN
GRIA3	SMARCAL1	EPM2A	TRPM1	RUNX2	HSPB1	INF2	MAD1L1	DAPK1
POLGARF	MFN2	SHOX	DHTKD1	PRKDC	PCK1	FBLN1	FECH	DST
SLC37A4	ABCC8	KCNQ5	PGM3	PHYH	NFU1	EOGT	DYNC2I1	SEMA6D
PIK3CA	FBN2	AARS1	NOD2	NHP2	SLC26A4	LRP6	PDE2A	LOC107133510
DDX3X	SOD1	GABBR1	ATP8B1	HSPA9	CLCN5	FLII	NDUFAF1	FGD4
RORA	AFF2	SLC52A2	GMPPA	LRBA	MMP13	FAM111A	STX16	NRTN
XBP1	SOX2	GMPPB	CREB1	GALE	GCSH	CPLX1	MIR145	SMPD4
RERE	QDPR	GLI3	RIT1	FANCC	GDF2	HELLS	FABP5	TLR2
ATP6AP2	CHAT	ASPM	NT5C2	TAC3	HMGA2	IFT122	SLC2A3	CNGA3
DAO	SPG11	DNM1	SLC6A9	TET2	SST	FRAS1	BTRC	IFNAR2
CASK	SMARCB1	PRKAR1A	BICD2	GABRA2	ATRIP	MITF	CLCN3	CHL1
CABP4	CLCN2	CDC42	CUX2	ASCL1	AGPAT2	TOP2B	PDE11A	NR1H4
LMNA	FLI1	EDNRB	PRKCA	SZT2	XDH	NDUFA10	LRIT3	UBQLN2
HUWE1	TUBB3	MBTPS2	CCL2	PIK3CD	KATNB1	KIFBP	UROD	MSMO1
FMR1	VPS13A	USH2A	SLC25A1	KCNK9	OXT	RBCK1	FLG	BRF1
GSK3B	COL3A1	L2HGDH	ERCC5	CEP164	POLR1D	CTNND1	PTPRT	IKZF1
TSC1	DLL1	MTM1	IFT140	NCAM1	PHKA2	DYNC2H1	TBX5	CACNA2D4
NR4A2	BPTF	JAG1	C12orf57	ERCC1	COX15	IL12B	MIR17	TFAM
JAK2	COL11A2	CACNA2D1	ACTA2	CYP2U1	F7	FREM2	UBE3C	EXOC4
SMPD1	PQBP1	PTPN23	CACNA1E	SERPINF1	XIST	ATP2A1	ANKS1B	IL13
ATP7B	ANK2	FOS	JPH3	NOG	KATNIP	FBLN5	ATP5F1E	PIK3C2A
ATM	LBR	TBXA2R	MT-ND4	AGTR2	EZR	EXTL3	CASP8	IL12RB2
TERT	FH	TCF7L2	CERT1	CARS2	MPC1	SLC35D1	NFKB2	EYA4
STXBP1	IDUA	NONO	PYCR1	VAC14	CACNB2	ZFP57	RAB11A	MICOS13
LEP	MLC1	ACAD9	PLCG2	MID1	NKX2-5	MED12L	FGF9	DHPS
APTX	NFIA	PRKRA	DNAH1	ATP5F1A	PHKG2	KCNH2	PIBF1	NPM1
SRCAP	DSP	KCTD7	JARID2	WAS	COMP	NEUROD2	RAG1	DCDC2
CHD7	SSR4	COQ4	PGAP3	RPGR	PRKAR1B	SHMT2	NECAP1	ALDH1A3
ITGA2	PPARG	REN	KCND3	IL2RA	PLS3	DYNC2LI1	UQCC3	ADIPOR1
DTNBP1	EP300	SRPX2	NAA10	LTBP4	NDUFAF6	CAMKMT	PLXND1	ORAI1
GCH1	ERCC2	IGF2	LRP2	NYX	HDAC1	DISP1	ZNF148	GAD2
ALPL	SMS	TRAPPC11	ST8SIA2	SNAP29	ASXL2	TECR	ADAMTS13	SOX2-OT
SOX9	BBS1	HTT	PDSS1	ATXN1	ZNF81	FGG	CCDC22	SOX17
HERC2	TTR	CLCN1	ZFYVE26	WDR81	MSRA	CD27	P2RX7	VKORC1
GABRG2	CLCN4	DGKH	RPN2	FBP1	FCSK	TOE1	CHKA	SHBG
GABRB3	IRF2BPL	ANO5	F8	MTO1	RASA2	AKAP9	HMGCR	DIP2A
PANK2	ITPR1	MYBPC3	AGK	ISCU	SARS2	MIR206	ACAN	SKIC2
DKC1	MFSD8	ERCC4	FAT1	MAOB	SDHAF1	TMTC3	SEMA5A	IKBKB
SHOC2	MPV17	ZMYM3	PNPLA6	AP3B2	NDN	DNAJC3	ADGRV1	MSTO1
IFNG	CPS1	LINC01672	MAP2	NPY	LHX1	PLOD1	EDN3	POC1B
SETD5	MMUT	MIR132	GOSR2	SLC25A22	MIR22	CFL2	DGCR5	SIRT1
UBE3A	LAS1L	PALB2	GLYCTK	ATPAF2	DNAJC12	ADAM17	LYRM4	CNP
HSPG2	NBAS	PCCB	CDK5	TUBA8	VCL	LDHA	RGS7	SLC10A7
KDM5C	FIG4	THBD	GFM1	CNTN2	GHR	STAT4	GABRR3	GPD2
SLC25A4	ZEB2	MFSD2A	NOS1AP	AP4B1	GDF5	COL6A3	TSPO	PLIN1
RYR2	DLG2	PCDH15	TYK2	HBA1	NEK1	TRPC6	THG1L	MIR141
CFTR	CC2D2A	AAAS	ARFGEF2	MEGF10	NOTCH2	TNFRSF13B	ESR2	RDH12
CUL3	GNB3	GUSB	DCAF17	D2HGDH	COL4A4	RBPJ	F11	MYL3
GRN	MSH6	HLCS	CTSA	CSNK2B	GALNT3	WARS1	MPZ	CPA6
CUL4B	SDCCAG8	CAV3	SEC24D	BAP1	PAX8	EPO	PPP1R15B	COX4I2
COG2	MIR21	TK2	GNPTG	AMPD1	GTPBP3	ACACA	SGCA	CTNNA2
ARSA	GALT	KIF5C	MMP9	TRIM37	CLPP	PIGQ	TRIT1	CERS3
STT3A	GBE1	ARHGEF9	MTFMT	IL2	MYD88	ATXN7	COX8A	SUGCT
GABRA5	NDUFS4	MIR140	SLC2A10	ACVR1	SMAD6	TRMT10A	CRIPTO	RRAS
HRAS	CPT1A	TRPS1	NDUFAF2	DDHD2	AIMP1	TBXAS1	INPP4A	MT-RNR1
DPM2	NKX2-1	AGO1	PDHX	BSND	SERPINC1	SLC30A10	COX14	PIK3R5
HFE	ASAH1	MAPK3	NDST1	CDKN1B	HACE1	DARS1	SRP54	MT-TF
CPT2	CLN8	ENPP1	FGA	TPK1	B4GALNT1	MIR128-1	CDKN2B-AS1	LRRC7
SYNE1	GRID2	FMN2	CDH15	IQSEC1	GPI	MYO9A	PLEC	CWC27
NRAS	SACS	PRDM8	BAZ1B	TNFRSF11A	ANXA1	SLC25A26	CWF19L1	CEP83
GABRA1	GFI1B	SMC3	XIAP	MIR30E	TFRC	PRKCD	SLC34A1	LCAT
GNAS	SLC25A20	MADD	ATXN10	DHH	CLEC7A	MLLT3	SI	EWSR1
NGF	VARS1	ERCC8	LIPT1	CHST3	PKD1	KCNJ13	UROS	HHAT
UPF3B	SOS1	POMGNT2	HYLS1	MTHFD1	ADD3	CCR1	VPS16	TUG1
ZDHHC9	GP6	KDM6A	AP2M1	PARK7	SLC25A24	NKX6-2	NLGN2	BRSK2
HTR3A	RAC1	MMADHC	OPA3	MYO18B	SSTR5	CETP	KDM2B	CRB1
OTC	EIF2B2	CAMK2G	PRICKLE1	TNNT1	CACNA1F	HMOX1	PTDSS1	HOTAIR
PAH	SUCLA2	ATL1	PBX1	PUS1	AHSG	SLC5A6	REV3L	DMP1
HLA-DRB1	CP	GLI2	DNA2	PARN	UCHL1	PNPLA8	SALL4	SH2B3
CTLA4	IDS	SCP2	CAMTA1	FARS2	MRPS22	TRMT5	LEPR	PLCE1
VCP	ANKRD11	CAV1	LIMK1	WASHC4	GABRA4	SCO1	VPS53	CD96
CTCF	DGUOK	ENG	COASY	TSFM	ATR	CYP11B2	COA6	SYK
GDNF	POMT1	KCNB1	AKT2	DLG1	CD40LG	OXCT1	IYD	RPS28
ATRX	RNASEH2B	NRXN3	PXDN	CDC42BPB	SC5D	KNL1	CADPS2	INTS11
SYN1	STAG1	STIM1	SMARCE1	DES	IL1A	MTPAP	DTNA	OST
NLRP3	EGF	TARDBP	CENPJ	CLDN16	BMAL1	RNASET2	DOCK7	OST48
RBFOX1	CTSF	DNMT3B	PNPO	NSD2	ACTN2	MT-TS1	IRS1	CDG1R
CREBBP	TREX1	TPO	ARSB	MYO5A	C3	ATXN3	TOR1AIP1	EPHT3
TAF1	CCDC115	TUBG1	G6PC3	ABCC6	RPS19	KIDINS220	ADAMTS10	DRT
MT-ND1	COQ8A	BMP2	ABCA2	TAB2	PARP1	FCGR3A	COL12A1	ERK
GRIK2	SOX3	GM2A	FOXRED1	ELP4	EXT1	AP5Z1	PLAGL1	PCBC
SHH	L1CAM	MANBA	GATA3	BTK	GYS1	PROK2	STAT5B	CAPB
GAA	HSD17B10	TINF2	ACADSB	FGF12	CAVIN1	EVC	TGM2	BDPLT22
EHMT1	STX1A	SLC12A3	GFPT1	CCK	PTPRC	MIR148B	FGF2	HDS
PLAU	GATA4	TANGO2	TRIP11	G6PD	GBA2	S100B	UQCRC2	RP59
TPP1	TUBB4A	PSAT1	ABCB1	GRM6	FGF3	FASTKD2	DSCAM	DEDSM
CDK13	BTD	THOC2	ERLIN2	CTSH	SAR1B	INPP5K	FANCG	CDG1C
DPP6	CSF1R	SGSH	LPL	SEMA3E	ABCG8	FABP3	HYAL1	GSD14
ACADVL	FKTN	MYOT	ABCA4	HLA-A	PSMD12	CSNK1E	TRAF3IP2	CDG1T
SCAPER	SMARCA4	TG	TRPM3	GNA11	ECM1	H3-4	MASP1	UBAP2L
GCDH	DCHS1	MIR155	RLBP1	ARSL	PDHB	RYR3	RB1	BDET
MAP1B	FTL	VDR	CNTN4	MIR93	ADARB1	ZBTB16	TMPRSS6	UFC1
PRRT2	PRKAG2	PPP2R1A	XPNPEP3	COQ9	ABHD5	NDUFA11	CDK4	C1orf22
SOX11	TGFBR2	CHRNB2	KIAA0586	TMEM231	CYP21A2	AASS	BMPR1B	CDG2V
ALDH5A1	DHCR7	FLNC	AGT	AVPR1A	NIN	NEB	CD79A	TPR
DYNC1H1	CNKSR2	APOA1	NDUFAF5	HBA2	MIPEP	KLHL41	DSC2	CDG2T
SCN5A	BCR	ECHS1	IQCB1	NDUFS2	HERC1	MYPN	CRY2	LDLC
FKBP5	BSCL2	TNFRSF11B	EIF2B4	CTNS	NAXE	COL4A5	LPP	CDG2Q
NEXMIF	WNT1	RET	MIR320A	MAGI2	NADK2	KCNN2	MIR30D	KIAA1106
DRD1	KMT5B	RS1	VARS2	PYGM	NOP10	MIR142	ELMO2	MRD39
RYR1	GLUL	KCNJ2	RAB3GAP2	TCTN1	MAPRE2	KLF13	MIR107	MRD27
DNMT3A	GJC2	FTSJ1	SPINK5	DMXL2	YAP1	RPIA	NTF3	IDDMOH
GRIA2	RARS2	NSDHL	GCK	FGF13	CASP2	PTF1A	PDK3	CPSF3
NBEA	WARS2	TRMT1	RREB1	CYP7B1	WNT5A	F3	RPL26	CPSF73
ACADM	ERBB4	PHGDH	B3GALNT2	ADK	PAK1	RASA1	FGF10	NEDMHSN
SMARCA2	COL5A1	HESX1	ADGRG1	GRM8	CRKL	SNHG14	MIR146A	GGCX
ITGA2B	XK	PPARGC1A	SLC25A46	SIL1	FGB	ALX4	TMPO	DYNC1I2
OTX2	SLC25A15	SCO2	AP3B1	XPC	MIR26B	GRB10	KRT14	EXOC2
ADCY5	CASR	NPHS1	GABRG3	RUNX1T1	ADAMTS2	THAP1	KL	PEX3
ACTB	NPHP1	BMP4	CDK5RAP2	ARNT2	MEIS2	EDEM3	MT-TS2	PSMB1
GNE	HEXB	NLGN1	MYH6	STX1B	TNNI3	COA7	DRP2	WIPI2
USP9X	CIT	POLR3A	C9orf72	MYO7A	CERKL	CHMP1A	IFT27	GNB2
STAC3	CYP2D6	PDE10A	ZFPM2	SOS2	BBS5	ZNF365	JUN	PAF1
ASL	ABCC9	B4GALT7	EHHADH	POMK	SERPINH1	WHRN	CFB	D2R
SCN4A	EZH2	IVD	TBCE	CHKB	CFAP418	VPS45	MEGF8	OPRK1
CLN6	NEFL	YWHAE	ATP8A2	TPM2	RBM10	BBIP1	P2RY11
GALC	KARS1	CLPB	KCNJ6	MAP3K7	UNC13A	GHRL	TRHR
ACADS	MVK	CDH2	GNS	RTTN	EML1	COL4A3	PTRH2
DHX30	RAF1	CNNM2	YY1	ACD	BAG3	SLC6A13	GFM2
PIGA	SURF1	FAR1	SMAD5-AS1	HJV	PODXL	TMEM126B	KDM5A
OPA1	AKT3	PCNA	TBL2	NHEJ1	RAB11B	ABCA7	AP1S1
PPT1	F5	MIR146B	PLCB1	NDUFS8	PDX1	SRC	CSF3R
PRL	PER3	HBB	F9	AGPS	SV2A	USB1	ACAT2
RAB39B	SUMF1	DLD	TCN2	CYP2C9	ATP1A1	NDUFA12	CDK8
CLTC	NPHP3	PDGFRA	FLCN	MIR29C	RHO	FASLG	SORL1
