# Supplementary material for: Computational Modeling of PI3K/AKT Pathway in Bipolar Disorder and Type 2 Diabetes: Implications for Lithium Treatment and Curcumin as a Potential Alternative
Source: Int J Mol Sci. 2025 Oct 15;26(20):10026. doi: 10.3390/ijms262010026 (PMC12564203; doi:10.3390/ijms262010026)
Supplement: Supplementary file 1 [file ijms-26-10026-s001.zip › Supplementary Table S2 KEGG enrichment results.csv]

	ID	Description	GeneRatio	BgRatio	pvalue	p.adjust	qvalue	geneID	Count
hsa04933	hsa04933	AGE-RAGE signaling pathway in diabetic complications	68/1877	101/8848	1.49259166796514e-23	5.10466350444079e-21	1.72826403659122e-21	1277/1278/207/7124/3845/3569/5290/3717/3265/4893/3553/6774/1282/7040/4089/5594/1281/5879/7048/10000/6772/1284/4088/4087/998/7056/5595/7043/7042/596/5295/7046/4790/4846/5578/6347/5336/208/183/23236/5333/5293/1027/5296/5332/1536/5054/1729/595/3576/1286/3552/1906/2335/5602/4313/5580/1287/2152/1285/7422/836/3383/6777/1019/3725/185/51196	68
hsa04151	hsa04151	PI3K-Akt signaling pathway	146/1877	362/8848	2.77628897815692e-17	4.03392245046747e-15	1.36574782872091e-15	627/1277/1278/5649/207/5728/7450/2475/7249/4915/5159/3845/3479/2998/7157/2260/1280/2263/2261/3630/3569/5290/2932/7248/3717/3673/3265/4893/4803/2668/3674/5617/3643/3690/2782/5604/1282/4914/3815/10681/8074/3908/5594/2784/6654/5879/1950/1436/2066/5894/10000/3480/5605/2538/1284/2253/3481/5595/5518/5979/7531/5156/5521/7143/596/1956/5295/672/4790/5155/1299/4846/1385/5578/208/92579/894/3913/7099/5528/10…	146
hsa05415	hsa05415	Diabetic cardiomyopathy	97/1877	205/8848	3.53852846532235e-17	4.03392245046747e-15	1.36574782872091e-15	1277/1278/207/488/5728/2475/6513/2998/4729/1636/3630/5290/2932/291/6262/1376/815/3643/816/7040/948/1281/4724/5879/7048/10000/1509/6389/4088/4087/5160/5972/818/7043/7042/5500/5295/7046/4719/4790/4846/4723/5578/4318/208/2673/183/23236/374291/5293/498/2539/4720/4728/5296/6390/4695/5332/4722/1536/51079/4726/4694/51660/142/2997/5162/7137/2597/5602/4715/1340/4313/4705/487/5580/126328/55967/4697/4709/47…	97
hsa04820	hsa04820	Cytoskeleton in muscle cells	104/1877	232/8848	2.83033716795092e-16	2.14384402657207e-14	7.25832080402979e-15	1277/1278/2200/1756/4627/4000/3673/3339/23345/3674/60/4625/7273/2006/3690/477/1282/8910/6709/3908/2201/1281/1302/287/3930/1832/1289/1301/10611/1284/4629/4607/56776/9499/2318/2273/6712/58/271/1299/3728/4624/1290/11155/1605/7170/71/4001/5318/4621/2010/270/7138/1674/7169/7139/8557/84823/1297/1729/79188/1311/7414/1286/88/7137/476/825/6444/4633/7168/6711/1291/284217/7134/1829/2335/7057/1292/70/4628/64…	104
hsa04024	hsa04024	cAMP signaling pathway	102/1877	226/8848	3.13427489264923e-16	2.14384402657207e-14	7.25832080402979e-15	627/2903/2904/1813/775/3350/207/488/1816/1392/2890/673/2892/5290/6662/6262/1080/2778/1387/1812/2891/111/815/2893/5727/477/5604/816/1394/5594/2033/5879/5894/10000/5142/51/2770/5605/5443/776/5021/2550/2737/2353/5595/818/10846/5500/5295/5144/4790/4158/3351/1385/208/808/3973/5568/5293/4852/5296/492/7253/805/779/801/6750/5020/6755/778/5058/7137/476/491/10021/1906/5602/6548/7252/7434/490/487/51738/814/…	102
hsa05230	hsa05230	Central carbon metabolism in cancer	46/1877	71/8848	2.29747795032285e-15	1.30956243168403e-13	4.43372937781603e-14	207/5728/2475/5159/6513/3845/7157/2260/2263/2261/5290/3265/4893/5604/4914/3098/3815/5594/5894/10000/4916/5605/3418/6514/5160/5595/5979/9997/5156/1956/5295/208/2645/3417/5293/2539/5296/4233/5162/4609/5213/3939/8140/2064/3945/3091	46
hsa05205	hsa05205	Proteoglycans in cancer	93/1877	204/8848	3.07314330045795e-15	1.50145001250945e-13	5.08339493308833e-14	1277/1278/867/1499/207/2475/2316/7124/3845/3479/7157/2260/673/5781/5290/3673/3339/3265/4893/6469/5328/60/815/6774/3690/5727/5604/816/2099/7040/5594/287/3708/406991/6654/5879/7471/2066/5894/10000/2719/3480/5605/4087/355/998/3481/859/5595/818/857/7042/5500/1956/5295/5578/5336/4318/208/7291/7099/71/7476/5568/6608/5293/6655/5296/4233/595/7430/7474/5058/4609/2335/6548/7057/4313/117581/3593/6714/356/74…	93
hsa05410	hsa05410	Hypertrophic cardiomyopathy	56/1877	99/8848	1.23784457859345e-14	5.291785573487e-13	1.79161715322736e-13	775/488/1756/7124/3479/1636/3569/4000/3673/6262/3674/60/4625/7273/3690/8910/7040/4842/3908/51422/776/781/4607/859/7043/7042/183/4624/1605/7170/71/2010/1674/7169/7139/779/783/778/7137/6444/4633/7168/284217/7134/1906/70/487/3676/6445/55799/3694/6442/1837/3675/93589/4634	56
hsa04919	hsa04919	Thyroid hormone signaling pathway	63/1877	122/8848	8.74575281542055e-14	3.32338606985981e-12	1.12518457274416e-12	1499/4851/207/488/2475/7249/6513/3845/4854/9968/7157/5290/2932/3265/4893/1387/60/4625/3690/477/5604/2099/5594/2033/2626/5894/10000/6772/5605/25942/6567/5595/652/5295/23389/5578/5336/208/4624/23236/7068/71/5333/5568/5293/5296/6009/5332/7067/595/3065/4853/476/4609/6548/5213/487/116931/6714/5350/5582/3091/51196	63
hsa04510	hsa04510	Focal adhesion	89/1877	203/8848	2.07120272088962e-13	7.08351330544249e-12	2.39823472945114e-12	1277/1278/5649/1499/207/5728/7450/2316/5159/3479/1280/673/5290/2932/3673/3265/3674/60/2317/3690/5604/1282/87/3908/5594/6654/5879/1950/5894/10000/3480/1284/5063/998/859/5595/857/5156/7143/5500/596/1956/5295/5155/1299/5578/331/208/894/3913/71/4638/5293/6655/5296/4233/7148/1297/1729/3912/595/1311/7414/1286/5058/1399/4633/1291/284217/2335/5602/7057/1292/1293/1287/1285/6714/3371/3676/7422/2064/10319/5…	89
hsa01521	hsa01521	EGFR tyrosine kinase inhibitor resistance	47/1877	80/8848	2.47501951877913e-13	7.69506068565875e-12	2.60528370397803e-12	207/5728/3084/2475/5159/3845/3479/4763/2263/673/2261/3569/5290/2932/3717/3265/4893/6774/5604/5594/6654/1950/5894/10000/3480/5605/5595/5156/596/1956/5295/5155/5578/5336/208/5293/6655/5296/4233/1977/6714/7422/2064/5582/2247/2065/3716	47
hsa05414	hsa05414	Dilated cardiomyopathy	56/1877	105/8848	3.63448018783107e-13	1.03582685353185e-11	3.50695456720541e-12	775/488/1756/7124/3479/4000/3673/6262/2778/3674/111/60/4625/7273/3690/8910/7040/4842/3908/776/781/4607/859/7043/7042/183/4624/1605/7170/71/5568/2010/1674/7169/7139/779/783/778/7137/6444/4633/7168/284217/7134/70/487/3676/6445/55799/5350/3694/6442/1837/3675/93589/4634	56
hsa04066	hsa04066	HIF-1 signaling pathway	57/1877	109/8848	6.72056548720168e-13	1.76802568970998e-11	5.98592877402579e-12	207/2475/6513/3479/3630/3569/5290/3458/1387/815/6774/3643/5604/816/3098/5594/2033/1950/10000/3480/5605/5160/5595/818/596/1956/5295/226/7018/4790/229/4846/5578/5336/208/7099/5293/1027/5296/1536/5054/7037/5162/1977/1906/2597/5213/3939/2056/3162/7422/2064/5582/3945/4878/3091/2026	57
hsa05220	hsa05220	Chronic myeloid leukemia	45/1877	77/8848	1.04085638094514e-12	2.54266344488027e-11	8.60858660932071e-12	861/867/207/3845/7157/673/5781/5290/3265/4893/5604/7040/4089/5594/6654/7048/613/5894/10000/25/5605/4088/5595/7043/7042/5295/7046/4790/208/1029/1021/5293/1027/6655/5296/595/3065/1399/4609/2122/8517/6777/5925/1019/3551	45
hsa05210	hsa05210	Colorectal cancer	48/1877	87/8848	3.43048164502154e-12	7.82149815064912e-11	2.64809109440259e-11	1499/207/2475/3845/7157/673/5290/2932/3265/4893/5604/7040/4089/5594/2956/6654/5879/1950/7048/5894/10000/5605/4088/4087/2353/6934/5595/7043/1630/7042/596/1956/5295/7046/208/4292/5293/6655/5296/595/4609/4436/5602/836/324/3725/387/54205	48
hsa05212	hsa05212	Pancreatic cancer	44/1877	77/8848	5.43849109819676e-12	1.16247747223956e-10	3.93575013685292e-11	207/2475/3845/7157/673/5290/6774/5604/7040/4089/675/5594/5879/1950/7048/5894/10000/6772/4088/4087/998/5595/7043/7042/1956/5295/7046/4790/208/1029/1021/5293/5296/9459/595/5888/5602/8517/7422/2064/5925/1019/3716/3551	44
hsa04020	hsa04020	Calcium signaling pathway	101/1877	254/8848	7.45225418898545e-12	1.49921819566648e-10	5.07583876649164e-11	2903/2904/3356/775/773/488/1816/4915/5159/2260/2263/3358/2261/291/6262/2778/4803/2668/1812/6261/815/57192/816/4914/774/8074/2911/4842/2915/3708/1950/2066/4916/5530/776/8912/5021/2253/1910/6915/818/6786/5979/5156/8913/6870/7852/1956/5155/4846/5578/777/5336/23236/808/3973/2776/4638/1131/5333/5568/2767/552/492/4233/5332/805/8822/779/801/5256/5261/778/2248/491/7134/490/487/6263/814/7422/2064/5350/112…	101
hsa05161	hsa05161	Hepatitis B	73/1877	163/8848	8.98089749354752e-12	1.70637052377403e-10	5.77718552216507e-11	207/7124/3845/7157/673/3569/5290/1654/3717/3339/3265/4893/1387/537/6774/5604/7040/4089/5594/2033/6654/7048/5894/10000/6772/5605/4088/64135/355/2353/5595/5111/7043/7042/596/5295/7046/4790/1385/5578/7297/4318/208/7099/6773/3718/5293/23118/6655/6885/5296/3576/1959/4615/4609/5602/8772/8517/6775/6714/356/317/836/4214/5582/841/6777/5925/3725/3716/54205/7097/3551	73
hsa05214	hsa05214	Glioma	43/1877	76/8848	1.49448907455846e-11	2.69008033420523e-10	9.10768965104878e-11	207/5728/2475/5159/3845/3479/7157/673/5290/3265/4893/815/5604/816/5594/6654/1950/5894/10000/3480/5605/5595/818/5156/1956/5295/5155/5578/5336/208/808/1029/1021/5293/6655/5296/805/595/801/814/5582/5925/1019	43
hsa04917	hsa04917	Prolactin signaling pathway	41/1877	71/8848	1.82039927891401e-11	3.11288276694295e-10	1.05391537200285e-10	7054/207/3845/3630/5290/2932/3717/3265/4893/5617/6774/5604/2099/5594/2592/6654/5894/10000/6772/5605/6514/2353/5595/5295/1586/4790/208/2645/894/3973/5293/8792/6655/5296/595/5602/6714/8600/2100/6777/8651	41
hsa04722	hsa04722	Neurotrophin signaling pathway	58/1877	120/8848	2.92562461298365e-11	4.76458865543052e-10	1.61312635302357e-10	627/207/4915/3845/6197/7157/673/5781/5290/2932/3265/4893/4803/815/5604/816/4914/5594/6654/5879/5894/10000/25/4916/5605/5663/998/5595/818/7531/596/5295/4790/5336/208/808/25970/5293/6655/5296/805/801/1399/5602/5664/5580/57498/356/814/4214/3667/4908/3725/387/5908/5906/3551/10019	58
hsa05142	hsa05142	Chagas disease	52/1877	103/8848	3.94861285178965e-11	6.13829816050936e-10	2.0782172904156e-10	207/2775/7124/3586/1636/3569/5290/3458/2778/3553/7040/7132/5594/7048/10000/2770/4087/355/2353/5595/5518/7043/7042/5521/5295/7046/4790/6347/208/23236/7099/2776/5293/3558/2767/5296/5332/5054/3576/4615/718/5602/811/8772/8517/3593/356/3592/841/3725/7097/3551	52
hsa04725	hsa04725	Cholinergic synapse	56/1877	115/8848	4.42670572137148e-11	6.58231894221324e-10	2.22854750274994e-10	775/773/207/2775/3785/3845/1137/5290/3717/3265/4893/111/815/2782/5604/816/774/10681/3786/5594/1103/3708/2784/10000/2770/776/56479/2353/5595/818/1141/3759/596/5295/3784/1385/5578/208/3763/23236/2776/1131/5568/5293/2767/5296/43/5332/779/778/814/5294/1129/5582/23533/2783	56
hsa05211	hsa05211	Renal cell carcinoma	40/1877	70/8848	5.05148639342011e-11	7.19836811062366e-10	2.43712062840444e-10	207/6513/3845/673/5781/5290/3265/4893/1387/5604/7040/5594/2271/2033/6654/5879/5894/10000/5605/5063/998/5595/7043/7042/5295/5155/208/201163/5293/9915/6655/5296/4233/5058/1399/7422/3725/5908/5906/3091	40
hsa05321	hsa05321	Inflammatory bowel disease	38/1877	65/8848	6.0235756450843e-11	7.75844002173602e-10	2.62674177405652e-10	7124/3586/3569/6095/3458/3123/3553/6774/3119/7040/6772/4088/4087/7043/7042/50943/4094/4790/64127/2625/7099/3558/3552/112744/3115/3605/3565/149233/3117/3593/6775/3561/3606/3592/3725/7097/3596/3595	38
hsa05218	hsa05218	Melanoma	41/1877	73/8848	6.12508422768633e-11	7.75844002173602e-10	2.62674177405652e-10	207/5728/5159/3845/3479/7157/2260/673/5290/3265/4893/5604/8074/5594/1950/5894/10000/3480/5605/2253/5595/5156/1956/5295/5155/208/1029/1021/5293/5296/4233/8822/595/2248/4286/999/2254/2247/5925/1019/2255	41
hsa05223	hsa05223	Non-small cell lung cancer	41/1877	73/8848	6.12508422768633e-11	7.75844002173602e-10	2.62674177405652e-10	207/3845/7157/673/5290/3265/4893/6774/5604/5594/6654/1950/5894/10000/5605/3798/5915/3800/5595/5979/1956/5295/5578/5336/208/1029/2272/1021/3718/5293/6655/5296/4233/595/3799/238/2064/5582/6777/5925/1019	41
hsa05165	hsa05165	Human papillomavirus infection	121/1877	333/8848	7.57594810569839e-11	9.25347947196017e-10	3.13291087077753e-10	1277/1278/5649/23545/1499/4851/207/5728/7450/2475/7249/7124/5159/3845/4854/7157/1280/5290/2932/7248/472/7015/3673/7337/3265/4893/2778/1387/3674/1741/537/3106/3690/5604/1282/7132/3908/5594/2033/1740/6654/1950/7471/5894/10000/6772/5605/5663/1284/355/998/182/6934/5595/7283/5518/5521/7143/1956/5295/4790/523/1299/1385/7297/208/894/3913/5528/7476/6773/1108/5568/1021/5293/1027/1739/3105/6655/5296/10312/…	121
hsa04932	hsa04932	Non-alcoholic fatty liver disease	69/1877	157/8848	9.52921706388428e-11	1.09271950807396e-09	3.69957358843137e-10	207/7124/4729/3630/3569/5290/7494/2932/3952/3553/3643/7040/7132/5468/4724/5879/51422/10000/9451/6389/51085/355/998/2353/5295/4719/4790/4723/208/374291/5293/4720/4728/5296/6390/4695/4722/51079/4726/3576/4694/3552/5602/4715/1340/4705/126328/55967/356/4697/4709/83737/4704/836/5465/9370/6391/841/1351/3953/3667/7385/3725/54205/1537/7381/51094/3551/84701	69
hsa04728	hsa04728	Dopaminergic synapse	61/1877	132/8848	9.58525884275401e-11	1.09271950807396e-09	3.69957358843137e-10	1312/2903/2904/6531/1813/1815/4128/775/1814/7054/773/207/1816/2775/6571/2890/2892/2932/2778/1812/2891/111/815/2893/1644/2782/816/774/10681/9575/3708/2784/10000/2770/5530/776/3798/2353/3800/818/5518/5521/5500/1385/5578/208/3763/23236/808/5528/2776/5568/4129/5332/805/801/406/3799/5602/5582/2783	61
hsa05219	hsa05219	Bladder cancer	28/1877	41/8848	1.11429864632563e-10	1.22932302272053e-09	4.16206625113138e-10	3845/7157/673/2261/3265/4893/5604/5594/1950/5894/1890/5605/5595/1956/4318/1029/595/3576/4609/7057/4313/6714/999/7422/2064/5925/1019/1612	28
hsa04010	hsa04010	MAPK signaling pathway	111/1877	300/8848	1.35642504193124e-10	1.41293790757976e-09	4.78372329436051e-10	627/775/773/207/4208/2316/4915/7124/5159/3845/3479/4763/4137/6197/7157/2260/2263/673/2261/3630/3265/4893/4803/2668/3553/3643/5604/4914/7040/774/3815/8074/7132/5594/6654/5879/1950/1436/7048/2066/5894/10000/3480/5605/5530/776/10235/8912/355/2253/998/781/2353/3481/5595/5979/5156/7043/7042/8913/1956/7046/4790/5155/5578/777/208/1848/5568/23118/6655/6885/4233/8822/10125/779/3315/783/5922/4615/778/3552/…	111
hsa05022	hsa05022	Pathways of neurodegeneration - multiple diseases	161/1877	483/8848	1.36336113889275e-10	1.41293790757976e-09	4.78372329436051e-10	627/2903/2904/6531/775/1499/488/1742/2475/7124/3845/4137/2890/4729/673/5071/3569/2892/7494/2932/291/6262/3265/4893/7415/6261/2891/116442/6622/815/2893/3553/5604/816/774/8878/4041/2911/4842/5621/7132/7846/2915/5594/351/9927/6647/80208/10381/3708/9896/4724/5879/3028/6804/10382/7471/4747/5894/9451/5605/5663/6389/5530/5173/776/3798/1457/355/847/3064/3800/5595/818/23435/1639/596/2521/6712/347733/4719/…	161
hsa05412	hsa05412	Arrhythmogenic right ventricular cardiomyopathy	45/1877	86/8848	1.76663321287882e-10	1.77702517295458e-09	6.0163979385966e-10	775/1499/488/1756/4000/3673/6262/3674/60/3690/8910/4842/3908/1832/2697/776/781/6934/859/1000/3728/1605/71/5318/2010/1674/779/783/778/88/6444/284217/1829/29119/487/3676/6445/55799/3694/6442/1837/1824/3675/93589/1496	45
hsa05215	hsa05215	Prostate cancer	49/1877	98/8848	2.24290922577945e-10	2.1916427291902e-09	7.42015082212749e-10	1499/207/5728/2475/5159/3845/3479/7157/2260/2263/673/3630/5290/2932/3265/4893/1387/5328/5604/367/5594/2033/6654/1950/5894/10000/3480/5605/6716/6934/5595/5156/596/1956/5295/4790/5155/1385/4318/208/5293/1027/6655/5296/595/8517/2064/5925/3551	49
hsa04142	hsa04142	Lysosome	60/1877	132/8848	3.12469169879309e-10	2.89260933751805e-09	9.79338341418852e-10	23545/2629/4864/26503/6609/410/2548/1200/2581/5538/1213/10577/537/2720/2717/1203/4669/3920/57192/1201/3073/5660/3425/256471/427/3423/8722/3074/285362/4125/4758/1509/175/2517/1513/2588/2990/2760/4126/6448/4668/138050/950/5476/84572/411/20/8546/2799/54/8120/10717/1512/1497/23312/10312/1075/3988/3373/1174	60
hsa04929	hsa04929	GnRH secretion	37/1877	65/8848	3.12943115462479e-10	2.89260933751805e-09	9.79338341418852e-10	775/207/3845/3782/5290/3265/4893/5604/5594/3708/5894/10000/5605/3767/2796/776/8912/2550/5595/8913/5295/348980/5578/208/3763/23236/2776/5293/2767/5296/5332/779/778/3781/5582/2100/610	37
hsa01522	hsa01522	Endocrine resistance	49/1877	99/8848	3.53783239234837e-10	3.18404915311353e-09	1.07800987024466e-09	4851/207/2475/3845/4854/3479/7157/673/5290/3265/4893/2778/111/5604/2099/5594/28514/6654/1565/5894/10000/3480/5605/182/2353/5595/596/1956/5295/4318/208/1029/5568/5293/1027/6655/5296/595/8647/4853/5602/4313/6714/54567/2064/2100/5925/1019/3725	49
hsa05206	hsa05206	MicroRNAs in cancer	113/1877	312/8848	4.12352401951312e-10	3.61601337095766e-09	1.22425814344519e-09	4851/5728/2475/5159/3845/4854/27086/7157/2261/5290/472/3265/4893/1387/5328/1788/6774/3690/9759/5604/406949/5594/2033/9839/406991/6654/2146/5894/25/406900/8626/5605/406948/1786/407021/5595/1789/406947/5156/7042/7143/596/1956/5295/407029/672/4790/5155/407018/5578/5336/4318/5243/23414/894/1029/407046/407010/6659/1021/5293/1027/407034/6655/407026/5296/406971/4233/7148/406910/3190/595/1591/407030/8091…	113
hsa00280	hsa00280	Valine, leucine and isoleucine degradation	30/1877	48/8848	6.52963169487025e-10	5.58283509911406e-09	1.89015654325191e-09	34/35/3030/4594/3028/3032/501/64087/56922/5095/3033/3155/18/5096/1892/3712/1738/224/594/3158/36/1962/549/593/197322/217/38/26275/5019/39	30
hsa05226	hsa05226	Gastric cancer	65/1877	150/8848	6.8779371521375e-10	5.73720611227079e-09	1.94242127531483e-09	1499/207/2475/3845/7157/2263/673/5290/2932/7015/3265/4893/6469/5604/7040/4041/4089/8074/5594/6654/1950/7048/7471/5894/10000/5605/4088/4087/2253/5915/6934/5595/7043/7042/596/1956/5295/7046/3728/208/5243/7476/7012/4292/5293/1027/6655/5296/4233/8822/595/2248/7474/4609/29119/4040/999/1855/2064/324/2254/2247/5925/2255/1496	65
hsa04012	hsa04012	ErbB signaling pathway	44/1877	86/8848	7.25960422657607e-10	5.91139201306909e-09	2.00139464893075e-09	867/207/3084/2475/3845/673/5290/2932/3265/4893/815/5604/816/5594/6654/1950/2066/5894/10000/25/5605/5063/5595/818/1956/5295/5578/5336/208/5293/1027/6655/5296/5058/1399/4609/5602/6714/2064/5582/6777/3725/2065/10718	44
hsa04720	hsa04720	Long-term potentiation	37/1877	67/8848	1.01105815401308e-09	8.02479368129903e-09	2.71691999059062e-09	2903/2904/775/3845/2890/6197/673/3265/4893/1387/2891/815/5604/816/2911/2915/5594/2033/3708/5894/5605/5530/5595/818/5500/5578/23236/808/2776/5568/5332/805/801/814/5582/5908/5906	37
hsa05224	hsa05224	Breast cancer	64/1877	148/8848	1.03242959642444e-09	8.02479368129903e-09	2.71691999059062e-09	1499/4851/207/5728/2475/3845/4854/3479/7157/2260/673/5290/2932/3265/4893/5604/2099/3815/4041/8074/675/5594/28514/6654/1950/7471/5894/10000/3480/5605/2253/182/2353/6934/5595/1956/5295/672/208/7476/1021/5293/6655/5296/8822/595/4853/2248/7474/4609/4040/54567/8600/1855/2064/324/4791/2254/2100/2247/5925/1019/2255/3725	64
hsa04068	hsa04068	FoxO signaling pathway	59/1877	133/8848	1.41442735774641e-09	1.07496479188727e-08	3.63946220706679e-09	207/5728/3845/3479/2290/3586/673/3630/3569/5290/472/3265/4893/1387/6774/3643/5604/7040/4089/2911/5594/2033/6654/1950/51422/7048/5894/10000/3480/5605/2538/4088/847/5595/7043/7042/7874/1956/5295/7046/208/92579/894/5293/1027/6655/5296/10733/595/5105/5602/1454/356/5896/3667/5897/6794/3551/23411	59
hsa04730	hsa04730	Long-term depression	34/1877	60/8848	1.9367177736775e-09	1.43990756216892e-08	4.87503329758637e-09	773/2775/1392/3845/3479/2890/673/2892/3265/4893/2778/6261/2891/5604/2911/4842/1394/5594/3708/2895/5894/3480/2770/5605/5592/5595/5518/5578/23236/2776/2767/5332/5321/5582	34
hsa04935	hsa04935	Growth hormone synthesis, secretion and action	55/1877	122/8848	2.48771515541881e-09	1.81020975138986e-08	6.12874954302507e-09	775/207/2475/3845/3479/5290/2932/3717/3265/4893/2778/1387/111/6774/5604/5594/2033/3708/6654/5894/10000/6772/2770/5605/776/2353/5595/5295/1385/5578/5336/208/23236/2776/5449/5568/5293/2767/6655/5296/5332/779/6750/2690/6755/778/1399/5602/2688/51738/4214/5582/3667/6777/8651	55
hsa04926	hsa04926	Relaxin signaling pathway	57/1877	130/8848	4.56177642387057e-09	3.25026570200778e-08	1.10042852330211e-08	1277/1278/207/2775/3845/5290/3265/4893/2778/111/2782/5604/1282/7040/10681/4842/5594/1281/2784/6654/7048/5894/10000/2770/5605/1284/4087/1910/2353/5595/1956/5295/7046/4790/4846/1385/5578/59/4318/208/23236/5568/5293/6655/5296/5332/4322/1286/1906/5602/4313/1287/1285/6714/7422/3725/2783	57
hsa05213	hsa05213	Endometrial cancer	33/1877	59/8848	5.26791851025006e-09	3.67679210307249e-08	1.24483573819013e-08	1499/207/5728/3845/7157/673/5290/2932/3265/4893/5604/5594/6654/1950/5894/10000/5605/6934/5595/1956/5295/208/4292/5293/6655/5296/595/4609/29119/999/2064/324/1496	33
hsa04713	hsa04713	Circadian entrainment	46/1877	97/8848	7.04572043988405e-09	4.81927278088069e-08	1.63164052292052e-08	2903/2904/775/2775/2890/2892/6262/2778/6261/2891/111/815/2893/8864/2782/816/10681/4842/5594/3708/2784/8863/2770/776/8912/5592/2353/5595/818/5187/8913/1385/5578/9722/3763/23236/808/2776/5568/5332/805/801/6263/5582/116/2783	46
hsa05221	hsa05221	Acute myeloid leukemia	36/1877	68/8848	7.83419779961878e-09	5.25352087739142e-08	1.77866203912913e-08	861/207/2475/3845/673/5290/3265/4893/8864/6774/5604/3815/5594/6654/1436/5894/10000/5605/6934/5595/5295/4790/3728/208/1848/5293/862/6655/5296/595/4353/4609/8517/7704/6777/3551	36
hsa01200	hsa01200	Carbon metabolism	52/1877	116/8848	8.59989233783852e-09	5.65608303757841e-08	1.91495578372922e-08	35/84706/3098/5091/5631/2271/1373/4594/8803/51/2746/8802/6389/3418/5095/2731/5160/847/5096/29968/1892/26227/1738/50/226/229/132158/2645/7167/275/4191/38/3417/2203/2539/7086/6390/26275/4967/2653/2821/5162/2875/2597/5213/189/6472/22934/6391/39/6888/2026	52
hsa04611	hsa04611	Platelet activation	55/1877	126/8848	1.03174658742109e-08	6.6576855263776e-08	2.25406404401827e-08	1277/1278/207/7450/5290/3673/2778/3674/111/60/3690/2147/64805/5594/1281/3708/51206/10000/2770/10235/5592/6915/5595/6786/5500/5295/4846/5336/2243/208/23236/71/2776/4638/5568/5293/695/5296/5332/10125/2244/2811/2266/6916/6714/5321/5294/11093/387/5023/5908/5906/84876/23533/6850	55
hsa04925	hsa04925	Aldosterone synthesis and secretion	46/1877	98/8848	1.05813860909038e-08	6.70154452423908e-08	2.26891319687996e-08	775/4929/2778/111/815/477/816/3708/3949/5443/776/1583/8912/818/8913/6770/4158/1385/5578/183/23236/808/2776/5568/51305/2767/492/5332/805/5587/779/801/778/1589/476/491/490/1585/3284/814/5582/5138/185/4878/493/84876	46
hsa04930	hsa04930	Type II diabetes mellitus	28/1877	47/8848	1.14157343331942e-08	7.09851116718622e-08	2.40331249119878e-08	775/773/2475/7124/3630/5290/3643/3098/774/5594/6833/3767/776/6514/5595/8913/5295/777/2645/5293/5296/3651/5602/5580/9370/3667/8651/3551	28
hsa05031	hsa05031	Amphetamine addiction	36/1877	69/8848	1.30640146502808e-08	7.97838037570722e-08	2.7012060367122e-08	2903/2904/6531/4128/775/7054/6571/2890/2892/2778/1812/2891/111/815/2893/1644/816/6804/5530/5173/776/2353/818/5500/1385/5578/808/5568/4129/805/801/3065/814/5582/3725/23411	36
hsa05145	hsa05145	Toxoplasmosis	50/1877	111/8848	1.36336722397028e-08	8.18020334382166e-08	2.76953637371617e-08	207/2775/7124/3586/3717/3458/3123/6774/3119/7040/7132/3908/5594/10000/3949/6772/2770/5595/7043/7042/596/4790/7297/331/208/3913/7099/23118/6885/3912/4615/959/3115/284217/5602/8517/3117/3593/3592/836/5294/10319/958/841/3716/54205/8651/7097/3551/23533	50
hsa04218	hsa04218	Cellular senescence	64/1877	157/8848	1.74935547510566e-08	1.03151650428644e-07	3.49236120257028e-08	4361/207/5728/2475/7249/3845/10111/7157/3569/5290/7248/472/291/3265/4893/3106/59341/5604/7040/8878/5594/3708/2626/7048/5894/10000/4683/5605/5530/776/4088/4087/5595/7043/7042/5500/5295/7046/4790/208/894/808/1029/1021/5293/3105/5296/6009/805/5054/595/801/3576/545/3552/4609/11200/54822/8945/10758/5925/1019/23411/6237	64
hsa04261	hsa04261	Adrenergic signaling in cardiomyocytes	63/1877	154/8848	1.92386900741352e-08	1.11519186531427e-07	3.77565728484365e-08	775/207/488/6262/2778/6331/111/815/4625/477/816/6324/5594/10000/2770/776/781/5595/818/5518/5521/5500/596/3784/1385/5578/208/183/4624/23236/808/5528/7170/2776/5568/186/7169/492/7139/5332/805/779/801/783/778/7137/476/491/4633/7168/7134/6548/70/490/487/55799/5294/5350/185/493/93589/4634/23533	63
hsa05166	hsa05166	Human T-cell leukemia virus 1 infection	83/1877	223/8848	2.21795385720415e-08	1.24755520473051e-07	4.22379416806266e-08	207/5728/7124/6513/3845/7157/3569/5290/472/7015/291/3265/4893/3123/1387/111/3106/5604/3119/7040/4089/7132/5594/2033/7048/10000/5605/5530/4088/4087/2353/5595/7043/7042/5295/7046/4790/1385/331/208/8295/894/1029/5568/3718/5293/55697/3559/3558/1739/3105/5296/6908/595/1959/545/567/9184/4609/701/3115/11200/5602/920/811/8517/3117/3561/6929/3383/4214/4488/958/8379/4791/706/6777/5925/1019/3725/10524/3716/…	83
hsa05417	hsa05417	Lipid and atherosclerosis	81/1877	216/8848	2.22517156399301e-08	1.24755520473051e-07	4.22379416806266e-08	207/7124/3845/7157/3569/5290/7494/2932/3717/3265/4893/114548/815/3553/6774/816/948/7132/5594/5468/3708/5879/10000/3949/9451/338/5530/3329/355/998/2353/5595/818/335/596/5295/7436/4790/4780/4846/5578/6347/4318/208/23236/808/7099/19/5293/23118/6885/1559/5296/5332/1536/805/801/3576/4615/959/5602/8517/3593/6714/356/3606/3592/317/836/3383/958/653361/841/3725/387/54205/5908/5906/1535/7097/3551	81
hsa04934	hsa04934	Cushing syndrome	63/1877	155/8848	2.58153937094456e-08	1.42401042719845e-07	4.82121104930224e-08	775/1499/1392/2516/8085/673/2932/2778/111/815/4297/5604/816/1394/5594/2271/3708/7471/3949/2770/5605/5443/776/1583/8912/6934/5595/818/8913/1956/1586/6770/4158/1385/5087/183/23236/1029/4221/2776/7476/5568/1021/1027/2767/5332/595/779/778/1589/7474/3284/79798/1855/324/50940/5925/1019/185/5908/5906/8622/84876	63
hsa04014	hsa04014	Ras signaling pathway	87/1877	238/8848	2.70855609209633e-08	1.47035902142372e-07	4.97813149758724e-08	627/2903/2904/8831/207/4915/5159/3845/3479/4763/2260/2263/2261/8398/3630/5781/5290/8036/3265/4893/4803/3643/2782/5604/4914/3815/10681/8074/5594/2784/6654/5879/1950/1436/5894/10000/25/3480/5605/10235/5063/2253/998/3481/5595/5156/1956/5295/4790/5155/5578/5336/208/808/5568/5293/6655/5296/4233/253959/805/8822/10125/801/5922/2248/5058/5602/8517/5921/356/5321/7422/5582/2254/2247/4908/2255/7535/387/5908…	87
hsa04210	hsa04210	Apoptosis	57/1877	136/8848	3.29422618715289e-08	1.76035211875983e-07	5.95994869386213e-08	207/7124/3845/7157/5290/4000/472/3265/4893/4803/60/5551/5604/4914/9131/6709/7132/7846/5594/3708/8722/5894/10000/9451/5605/1509/1513/355/2353/5595/596/5295/4790/331/208/71/4001/27429/5293/51807/1512/5296/1075/84823/142/835/5602/8772/8517/356/317/836/841/3725/8737/54205/3551	57
hsa04540	hsa04540	Gap junction	43/1877	92/8848	3.72539537696312e-08	1.95638874125102e-07	6.62366148161319e-08	3356/1813/5159/3845/3358/3265/4893/2778/1812/111/5604/2911/7846/2915/5594/10381/3708/6654/1950/10382/5894/2770/2697/5605/5592/5595/5156/1956/347733/5155/5578/23236/2776/203068/7280/5568/51807/2767/6655/5332/6714/5582/1453	43
hsa04512	hsa04512	ECM-receptor interaction	42/1877	89/8848	3.79045496587652e-08	1.95638874125102e-07	6.62366148161319e-08	1277/1278/5649/7450/1280/3673/3339/3674/3690/1282/948/3908/51206/1284/7143/1299/3913/1605/7148/1297/3912/1311/1286/9900/2811/1291/284217/2335/7057/1292/80144/341640/1293/1287/1285/3371/3676/10319/3694/375790/3675/1758	42
hsa04146	hsa04146	Peroxisome	40/1877	83/8848	3.8326913936789e-08	1.95638874125102e-07	6.62366148161319e-08	5190/5189/5192/55670/5830/9409/5193/5828/5194/5824/5195/5191/215/1610/8799/3295/23600/6647/4358/4598/51/2182/3418/8443/3155/847/6342/84188/5825/1962/23417/3417/5826/5264/8540/7498/189/5052/8309/8504	40
hsa05010	hsa05010	Alzheimer disease	128/1877	391/8848	3.97769675413661e-08	2.00054748516871e-07	6.77316784760104e-08	2903/2904/775/1499/207/488/2475/348/7124/3845/4137/4729/673/3630/3569/5290/7494/2932/291/3265/4893/6622/3553/3643/64116/5604/4041/4842/7132/7846/2915/5594/351/10381/3708/4724/3028/10382/7471/5894/10000/9451/5605/5663/6389/5530/776/3798/1457/355/3800/5595/5295/347733/4719/4790/4723/1020/208/4023/23236/808/374291/2776/203068/7476/1131/7280/5293/498/51807/1460/4720/4728/5296/6390/4695/5332/4722/1536…	128
hsa05163	hsa05163	Human cytomegalovirus infection	83/1877	226/8848	4.45565251056465e-08	2.20845385306248e-07	7.47706752344945e-08	1499/207/2475/7249/2775/7124/3845/7157/3569/5290/2932/7248/3265/4893/2778/111/3553/3106/6774/3690/2782/5604/10681/7132/5594/3708/2784/6654/5879/5894/10000/2770/5605/5530/355/5595/5156/7852/1956/5295/4790/1385/5578/6347/208/23236/808/1029/2776/5568/1021/5293/3105/2767/6655/5296/6009/5332/805/595/801/3576/1399/567/4609/811/8772/8517/1230/6714/356/7422/836/5582/841/5925/1019/8737/3716/387/54205/3551…	83
hsa04726	hsa04726	Serotonergic synapse	50/1877	115/8848	5.61100747290294e-08	2.74137793676115e-07	9.28136574465149e-08	6532/3356/121278/4128/775/773/3350/2775/6571/3845/7166/673/3358/2562/3265/4893/2778/3359/111/1644/2782/5604/774/10681/5594/351/3708/2784/1565/5894/2770/776/5595/3351/5578/3763/23236/2776/5568/4129/1559/5332/779/778/1557/3781/5321/836/5582/2783	50
hsa04910	hsa04910	Insulin signaling pathway	57/1877	138/8848	6.09885998739229e-08	2.93776072632136e-07	9.94625053540625e-08	867/207/2475/7249/3845/2998/673/3630/5290/2932/7248/3265/4893/3643/5604/3098/5594/6654/51422/5894/10000/5605/2538/5573/5595/10891/5500/5295/208/92579/2645/808/5568/5293/2203/5837/6655/5296/6009/2194/805/801/5105/5256/5261/5575/2997/1399/1977/5602/5836/31/3636/3667/5257/8651/3551	57
hsa05146	hsa05146	Amoebiasis	46/1877	103/8848	7.11197455900147e-08	3.3781879155257e-07	1.14373859866983e-07	1277/1278/7124/3586/3569/5290/3458/2778/383/3553/1282/7040/87/3908/1281/1284/7043/7042/5295/4790/5578/23236/3913/7099/2776/5568/5293/2767/5296/5332/3912/3576/3315/7414/1286/284217/2335/3593/1287/1285/5052/3592/836/10319/5582/7097	46
hsa04723	hsa04723	Retrograde endocannabinoid signaling	60/1877	149/8848	8.24651474975309e-08	3.86343567728159e-07	1.30802685288081e-07	775/773/2775/2890/4729/2892/2566/2562/2558/2554/2891/111/2893/2782/774/10681/2911/2915/5594/3708/2784/4724/2770/776/5595/1268/2563/4719/4723/5578/2567/3763/23236/374291/2776/5568/2555/4720/4728/4695/5332/4722/51079/4726/779/4694/778/2557/5602/22999/4715/4705/126328/55967/4697/4709/4704/5582/200959/2783	60
hsa04015	hsa04015	Rap1 signaling pathway	78/1877	212/8848	1.03979925395094e-07	4.80555871420571e-07	1.62699741016506e-07	2903/2904/1813/1499/207/2775/5159/3845/3479/2260/2263/673/2261/3630/5290/3265/4893/2778/4803/3674/111/60/3643/3690/5604/3815/8074/5594/5879/1950/1436/5894/10000/3480/2770/5605/10235/2253/998/5595/5156/1956/1268/5295/5155/5578/208/23236/808/71/2776/5293/9863/5296/4233/5332/805/8822/2357/5587/801/2248/1399/7057/1500/6714/999/7422/5582/2254/2247/2255/135/387/5908/5906/6237/51196	78
hsa04625	hsa04625	C-type lectin receptor signaling pathway	46/1877	105/8848	1.44172051285212e-07	6.57424553860566e-07	2.22581412510503e-07	207/7124/3845/3586/3569/5781/5290/3265/4893/114548/3553/5594/3708/5894/10000/6772/5530/5595/5295/4790/5336/208/808/6773/5293/3558/5296/805/801/1959/64581/5058/5602/8517/3593/5580/6714/3592/64170/841/4791/3725/387/3551/6237/6850	46
hsa05167	hsa05167	Kaposi sarcoma-associated herpesvirus infection	73/1877	196/8848	1.51756171322368e-07	6.82902770950657e-07	2.31207463233525e-07	1499/207/2475/3845/7157/3569/5290/2932/3717/3265/4893/1387/3106/6774/2782/5604/10681/7132/5594/2033/3708/2784/5879/5894/10000/6772/5605/5530/355/2353/6934/5595/5295/4790/5155/1385/5336/7297/208/808/6773/1021/5293/3105/5296/805/595/801/3576/718/4609/5602/8772/8517/1230/6714/7422/836/5294/3383/841/2247/5925/1019/3725/3716/54205/3091/3455/3551/23533/6850/2783	73
hsa05235	hsa05235	PD-L1 expression and PD-1 checkpoint pathway in cancer	41/1877	90/8848	1.86536631545652e-07	8.28513350501469e-07	2.80506212850605e-07	207/5728/2475/3845/5781/5290/3717/3458/3265/4893/6774/5604/5594/1950/5894/10000/6772/5605/5530/1457/2353/5595/1956/5295/4790/208/7099/5293/1460/5296/10125/4615/920/8517/238/3725/3716/7535/3091/7097/3551	41
hsa04380	hsa04380	Osteoclast differentiation	57/1877	142/8848	1.96940419351425e-07	8.63507992540862e-07	2.92354198767297e-07	207/488/7124/5290/3458/3553/3690/5604/7040/8878/7132/5594/5468/3708/5879/1436/7048/10000/6772/5530/1513/2353/5595/4982/7042/5295/7046/4790/1385/5336/7297/208/54/6773/5293/8792/23118/695/6885/5296/3552/5602/8517/4286/487/2214/814/8600/653361/4791/3725/3716/1535/8651/3455/3551/6850	57
hsa04072	hsa04072	Phospholipase D signaling pathway	59/1877	149/8848	2.117274840755e-07	9.16592399415454e-07	3.10326758804863e-07	207/2475/7249/5159/3845/3630/5781/5290/7248/3265/4893/2778/111/3643/2917/5604/3815/2911/2147/2915/5594/6654/1950/5894/10000/5605/1759/160851/5595/5156/551/1956/5295/5155/2913/554/5578/5336/208/183/23236/1785/5293/2916/552/2918/6655/5296/6009/5332/3576/10555/5321/5294/185/387/6237/23533/6850	59
hsa05225	hsa05225	Hepatocellular carcinoma	65/1877	170/8848	2.3989977029125e-07	1.02557151799509e-06	3.47223351737335e-07	1499/207/5728/2475/3845/7157/673/5290/2932/7015/3265/4893/6595/60/57492/5604/7040/4041/4089/5594/6598/6654/6597/7048/7471/5894/10000/3480/5605/4088/8289/4087/6934/3481/5595/7043/7042/1956/5295/7046/4780/5578/5336/208/6605/1029/71/7476/7012/6601/1021/5293/6655/5296/4233/595/7474/4609/4040/3162/1855/5582/324/5925/1019	65
hsa04922	hsa04922	Glucagon signaling pathway	46/1877	107/8848	2.83852519425353e-07	1.19848841535149e-06	4.0576708429875e-07	207/6513/2998/2778/1387/815/816/2033/3708/1374/51422/10000/5530/2538/6514/5160/818/10891/1385/208/92579/2645/23236/808/2776/150094/5568/2203/5837/5332/805/801/5105/5256/5261/2997/5162/5213/5836/3939/31/5465/3945/5257/1375/23411	46
hsa04371	hsa04371	Apelin signaling pathway	56/1877	140/8848	2.89108267373396e-07	1.20579301758173e-06	4.08240172157556e-07	207/4208/2475/3845/4854/6262/3265/4893/6261/111/9759/2782/5604/4089/10681/4842/5594/3708/2784/51422/5894/10000/2770/5605/4088/4087/182/5595/10891/7046/4846/59/208/23236/808/2776/4638/5568/5332/805/5054/595/801/4633/6548/6263/999/814/5294/185/7019/5346/4634/6237/23533/2783	56
hsa05418	hsa05418	Fluid shear stress and atherosclerosis	56/1877	141/8848	3.82088081234469e-07	1.57438703352034e-06	5.33033467796976e-07	1499/207/4208/7124/7157/5290/3458/3674/60/3553/3690/59341/445/8878/7132/5879/10000/2353/7056/859/857/652/596/5295/4790/5155/4780/4846/6347/4318/208/808/71/5293/90/6885/5296/805/801/3552/1906/5602/4313/8517/3162/6714/25828/7422/3383/653361/658/3725/659/387/1535/3551	56
hsa05143	hsa05143	African trypanosomiasis	22/1877	37/8848	4.54390481513328e-07	1.85001838901855e-06	6.26352794065991e-07	7124/3586/3569/3458/3553/355/335/3043/5578/23236/2776/3039/3040/5332/4615/3593/356/3606/3592/3383/5582/4878	22
hsa05162	hsa05162	Measles	55/1877	139/8848	5.58913029109681e-07	2.24880301124131e-06	7.61367593833622e-07	207/7157/3569/5290/2932/3553/6774/103/10000/6772/9451/64135/1457/355/2353/596/5295/4790/7297/208/894/7099/6773/1021/3718/5293/3559/1460/3558/1027/23118/6885/5296/595/4615/3552/5602/8772/8517/3593/356/3561/3592/317/836/7128/841/6777/1019/3725/3716/54205/7097/3455/3551	55
hsa04714	hsa04714	Thermogenesis	82/1877	235/8848	6.61430632928154e-07	2.6303404239701e-06	8.90543079829828e-07	2475/7249/3845/6197/2260/4729/7248/3265/1376/4893/2778/6595/111/60/57492/6598/5468/4724/1374/788/6654/6597/51422/2182/6389/8289/5592/10891/1268/1352/4719/4723/1385/91942/6605/79133/374291/116228/71/6601/5568/498/4720/6655/4728/57104/6009/6390/4695/4722/51079/4726/4694/1355/137682/29078/23028/4715/1340/63976/493753/4705/126328/65260/55967/4697/4709/4704/6391/51103/514/1351/84987/388753/7385/28958/…	82
hsa05416	hsa05416	Viral myocarditis	33/1877	69/8848	7.38039646156037e-07	2.90125929868235e-06	9.82266921683776e-07	1756/3123/60/4625/3106/5551/8910/3119/4842/3908/5879/25/859/857/4624/1605/71/3105/595/959/6444/3115/284217/3117/6445/836/3383/958/1604/841/6442/1837/54205	33
hsa04921	hsa04921	Oxytocin signaling pathway	59/1877	154/8848	7.92608074365387e-07	3.08036319810184e-06	1.04290536100709e-06	775/4208/2775/3845/6262/3265/4893/2778/6261/111/60/815/5604/816/5594/3708/51422/5894/2770/5605/5530/776/5021/781/2353/5595/818/3759/5500/1956/4846/5578/3763/23236/808/71/2776/4638/5568/5332/805/595/779/801/5020/783/778/6263/6714/814/55799/5321/5294/5582/3725/387/4878/93589/23533	59
hsa04658	hsa04658	Th1 and Th2 cell differentiation	40/1877	92/8848	1.18054096931394e-06	4.53646080343109e-06	1.53589008426414e-06	4851/4854/3717/3458/3123/3119/5594/28514/6772/5530/182/2353/5595/4094/4790/7297/2625/3718/3559/3558/4853/3115/5602/920/3565/8517/3117/3593/6775/3516/3561/54567/3592/6777/3725/3716/7535/3596/3595/3551	40
hsa04911	hsa04911	Insulin secretion	38/1877	86/8848	1.3377744439061e-06	5.08354288684317e-06	1.72111331964527e-06	775/6513/3782/3630/6616/6262/2778/111/815/27445/477/816/6833/6804/6844/3778/3767/776/6514/818/1385/5578/2645/23236/2776/1131/5568/885/2767/5332/779/778/3651/476/3781/5582/9699/116	38
hsa04660	hsa04660	T cell receptor signaling pathway	49/1877	122/8848	1.37275869654562e-06	5.15915905734726e-06	1.74671436229055e-06	207/7124/3845/3586/5781/5290/2932/3458/3265/4893/1493/5604/5594/6654/5894/10000/5605/5530/5063/998/2353/5595/5518/5521/5295/4790/208/5528/925/5293/3558/1739/6655/6885/5296/10125/959/5788/5058/84433/5602/920/3565/8517/1019/3725/7535/387/3551	49
hsa05144	hsa05144	Malaria	26/1877	50/8848	1.49121011744034e-06	5.52856695646418e-06	1.87178321086814e-06	7124/3586/3569/3458/3553/7040/948/3043/7043/7042/6347/7099/3039/3040/4233/3576/1311/4615/959/7057/3606/3592/3383/958/1440/7097	26
hsa04931	hsa04931	Insulin resistance	45/1877	109/8848	1.50338224254728e-06	5.52856695646418e-06	1.87178321086814e-06	207/5728/2475/7124/6513/6197/2998/3630/3569/5781/5290/2932/6774/3643/948/7132/1374/51422/10000/2538/51085/6514/10891/5500/5295/4790/8473/4846/1385/208/92579/2673/183/5293/5837/5296/5105/2997/5602/5836/5580/5465/3667/1375/3551	45
hsa05140	hsa05140	Leishmaniasis	35/1877	77/8848	1.55402030281594e-06	5.65398876130905e-06	1.91424673359186e-06	7124/3586/3717/3458/3123/3553/3119/7040/1917/5594/6772/2353/5595/7043/7042/4790/7099/23118/6885/1536/4615/3552/718/3115/3565/3117/3593/2214/3676/3592/653361/3725/3716/1535/7097	35
hsa04912	hsa04912	GnRH signaling pathway	40/1877	93/8848	1.65235136586511e-06	5.94846491711438e-06	2.01394626310428e-06	775/3845/3265/4893/2778/111/815/5604/816/5594/3708/6654/5894/5605/2796/776/998/5595/818/1956/5578/23236/808/2776/5568/2767/6655/5332/805/779/801/778/5602/4313/5580/6714/5321/4214/2798/3725	40
hsa00380	hsa00380	Tryptophan metabolism	23/1877	42/8848	1.85404488722294e-06	6.60503491073174e-06	2.23623835081715e-06	121278/4128/7166/2639/1644/3030/501/3033/847/1892/1738/224/55526/1962/217/38/4129/8942/1544/39/23498/15/1545	23
hsa05207	hsa05207	Chemical carcinogenesis - receptor activation	75/1877	215/8848	2.00070892003686e-06	7.05404588301657e-06	2.38825807058117e-06	775/773/207/2475/3845/6197/1137/5290/3717/3265/4893/2778/111/6774/5604/2099/774/367/5594/28514/6654/1950/7471/5894/10000/2770/5605/776/407021/2253/182/2353/5595/7421/1141/596/1956/5295/4790/1385/5578/331/208/5568/1576/5293/6655/407026/5296/8822/54657/595/779/4853/778/2248/4609/6714/54567/8600/1544/7422/5465/5582/2254/2100/6777/2247/5925/2255/3725/1545/54576/54575/406933	75
hsa00970	hsa00970	Aminoacyl-tRNA biosynthesis	31/1877	66/8848	2.58970099126505e-06	9.03752794910866e-06	3.05979708957203e-06	7407/57038/10352/3735/79731/16/57505/23395/55157/2617/123263/57176/3376/51091/51067/51520/5917/79587/10667/25973/6301/23438/8565/54938/124454/80222/2058/7453/1615/55699/4141	31
hsa00310	hsa00310	Lysine degradation	30/1877	63/8848	2.62512959774726e-06	9.06862951949052e-06	3.07032701490907e-06	8085/79813/2639/29072/4297/64324/23067/3030/51111/2146/58508/501/3033/55217/1892/1738/224/55526/1962/217/38/5352/7468/2122/63976/79823/5351/10157/8985/39	30
hsa00640	hsa00640	Propanoate metabolism	19/1877	32/8848	2.88966560426423e-06	9.88265636658366e-06	3.34592859441121e-06	35/3030/4594/8803/51/8802/5095/18/5096/1892/1738/594/1962/593/23417/26275/3939/31/3945	19
hsa04659	hsa04659	Th17 cell differentiation	44/1877	108/8848	2.99648643168525e-06	1.01465184122411e-05	3.43526323590805e-06	861/2475/3569/6095/3717/3458/3123/3553/6774/3119/7040/4089/5594/7048/6772/5530/4088/4087/2353/5595/7046/50943/4790/7297/2625/3718/3559/3558/112744/3115/3605/5602/920/3565/149233/8517/3117/3561/6777/3725/3716/7535/3091/3551	44
hsa04928	hsa04928	Parathyroid hormone synthesis, secretion and action	46/1877	115/8848	3.27624970859086e-06	1.09850725523341e-05	3.71916891584102e-06	4208/2260/673/4929/2778/111/5604/4041/8074/5594/3708/846/5894/5142/2770/1594/2353/5595/6559/7421/596/1956/5144/50964/1385/5578/2625/23236/2776/65125/5568/860/2767/5332/65267/1591/5745/4322/4040/9935/8600/142680/5582/6569/9365/387	46
hsa01240	hsa01240	Biosynthesis of cofactors	57/1877	153/8848	3.42040803300249e-06	1.13570829833675e-05	3.8451188924913e-06	5373/4351/6697/2643/249/80025/4338/158/3145/10243/5805/29925/2990/29968/1738/224/326625/1352/5498/4337/7372/29926/51601/80347/55163/3242/1719/210/217/1371/27010/4522/790/10229/54657/80308/2729/8942/1355/133686/64802/124454/2937/1723/2058/6472/84274/4143/2235/7389/7390/23498/54576/54575/79001/145226/2677	57
hsa04152	hsa04152	AMPK signaling pathway	48/1877	122/8848	3.50072585873074e-06	1.15120023431338e-05	3.89756927591479e-06	207/2475/7249/3479/2998/3630/5290/7248/3952/1080/3643/948/5468/1374/51422/10000/3480/2538/5518/10891/5521/5295/1385/208/92579/5528/23417/5293/2203/6885/5296/3172/6009/2194/595/5105/2997/9230/5213/31/9370/3156/3953/3667/6794/1375/51094/23411	48
hsa04920	hsa04920	Adipocytokine signaling pathway	32/1877	70/8848	3.72192530327102e-06	1.21228424163685e-05	4.10437878054949e-06	207/2475/7124/6513/5781/3717/3952/6774/948/7132/1374/51422/10000/2182/5443/2538/10891/4790/208/92579/4852/5105/5602/8517/5465/9370/3953/3667/6794/1375/51094/3551	32
hsa05208	hsa05208	Chemical carcinogenesis - reactive oxygen species	77/1877	226/8848	4.06543074373933e-06	1.31167671165929e-05	4.4408876048791e-06	207/5728/3845/4729/673/5781/5290/291/3265/4893/5604/5594/6647/4724/6654/5879/1950/5894/10000/25/5605/6389/1836/847/2353/5595/1956/5295/4719/4790/4780/4723/208/374291/5293/498/4720/6655/4728/5296/4233/6390/4695/4722/51079/5587/4726/4694/5602/4715/1340/8517/4705/5580/3162/126328/6714/55967/4697/4709/1544/4704/7422/10861/653361/6391/514/1351/7385/3725/1545/1537/3091/7381/1535/3551/84701	77
hsa05222	hsa05222	Small cell lung cancer	39/1877	93/8848	4.71073348482195e-06	1.50567369327954e-05	5.09769486798244e-06	207/5728/7157/5290/3673/3674/1282/3908/10000/1284/5915/596/5295/4790/331/208/3913/2272/1021/5293/1027/5296/3912/595/1286/4609/284217/2335/8517/1287/1285/317/836/10319/5925/1019/54205/3675/3551	39
hsa05152	hsa05152	Tuberculosis	64/1877	180/8848	5.45705696934606e-06	1.72806804029292e-05	5.8506458735679e-06	23545/207/7124/3586/3569/3717/3458/3123/1387/815/537/3553/3920/816/3119/7040/7132/5594/2033/5894/10000/6772/1509/5530/3329/1594/5595/818/7421/7043/7042/596/4790/64127/1385/208/808/7099/3313/10312/805/801/4615/64581/3552/718/3115/5602/8772/3117/3593/2214/6714/3606/3592/317/64170/836/841/3716/387/54205/7097/6850	64
hsa04927	hsa04927	Cortisol synthesis and secretion	30/1877	65/8848	5.85753961093802e-06	1.83787022655119e-05	6.22239842784338e-06	775/2516/2778/111/3708/3949/5443/776/1583/8912/8913/190/1586/6770/4158/1385/5087/183/23236/2776/5568/2767/5332/779/778/1589/3284/185/8622/84876	30
hsa00510	hsa00510	N-Glycan biosynthesis	26/1877	53/8848	6.10575521836913e-06	1.89833480425659e-05	6.42711075617804e-06	56052/29929/79868/79796/79087/85365/7841/1798/22845/8813/79644/79053/10195/7991/1650/440138/201595/3703/8818/2683/54344/84061/11253/199857/6185/2530	26
hsa00563	hsa00563	Glycosylphosphatidylinositol (GPI)-anchor biosynthesis	16/1877	26/8848	9.40058084750952e-06	2.89639518004347e-05	9.80620097890988e-06	54872/80055/8818/5277/51604/9487/23556/84992/55650/93183/84720/284098/9091/8733/51227/10026	16
hsa05164	hsa05164	Influenza A	61/1877	172/8848	9.86911817110859e-06	3.01360572724923e-05	1.02030357032138e-05	207/7124/3569/5290/3717/3458/291/3123/114548/1387/60/3553/5604/3119/103/7132/5594/2033/5894/10000/6772/5605/64135/355/5595/5295/5340/4790/5578/6347/7297/208/7099/71/6773/1021/5293/5296/3576/4615/3552/9230/3115/8772/8517/3117/3593/5611/356/3606/3592/317/836/3383/841/8766/1019/3716/54205/3455/3551	61
hsa05216	hsa05216	Thyroid cancer	20/1877	37/8848	1.13864595738185e-05	3.44616741083711e-05	1.16675412493716e-05	1499/3845/7157/673/3265/4893/5604/4914/5594/5468/5605/6934/5595/5979/7170/595/7849/4609/999/7175	20
hsa00531	hsa00531	Glycosaminoglycan degradation	13/1877	19/8848	1.25602515264266e-05	3.76807545792797e-05	1.27574115226863e-05	2720/4669/3073/3425/3423/3074/2588/2990/6448/138050/411/2799/3373	13
hsa00071	hsa00071	Fatty acid degradation	22/1877	43/8848	1.34406798601532e-05	3.99714131493253e-05	1.35329499736097e-05	1376/37/2639/34/35/3030/1374/51/3032/501/2182/3033/1892/224/36/1962/217/38/113612/33/39/1375	22
hsa04211	hsa04211	Longevity regulating pathway	37/1877	90/8848	1.41358084068262e-05	4.16762627166773e-05	1.41101535821314e-05	207/2475/7249/3845/3479/7157/3630/5290/7248/3265/4893/79813/111/3643/5468/51422/10000/3480/847/10891/5295/4790/1385/208/5568/5293/5296/6009/1977/814/9474/9370/3667/9365/6794/51094/23411	37
hsa04916	hsa04916	Melanogenesis	40/1877	101/8848	1.86188851613049e-05	5.44244335484298e-05	1.84262471231988e-05	1499/2775/3845/2932/3265/4893/2778/1387/111/815/5604/816/3815/5594/2033/7471/5894/2770/5605/5443/7299/1910/6934/5595/818/1385/5578/23236/808/2776/7476/5568/5332/805/801/7474/1906/4286/1855/5582	40
hsa04960	hsa04960	Aldosterone-regulated sodium reabsorption	20/1877	38/8848	1.92693252569315e-05	5.5405110368672e-05	1.87582706696027e-05	3845/3479/3630/5290/3643/4306/477/5594/5595/5295/5578/23327/5293/5296/3758/476/5582/3667/6338/6340	20
hsa04630	hsa04630	JAK-STAT signaling pathway	59/1877	168/8848	1.92783863563508e-05	5.5405110368672e-05	1.87582706696027e-05	207/2475/5159/3586/2670/3569/5781/5290/3717/3952/3458/3265/1387/5617/6774/2033/6654/1950/5894/10000/6772/4352/5156/596/1956/5295/2273/5155/7297/208/894/6773/3718/5293/3559/3558/6655/5296/595/2690/4609/3565/2688/149233/3593/6775/2056/3561/3592/7066/3953/6777/1441/3716/1440/8651/3455/3596/3595	59
hsa04340	hsa04340	Hedgehog signaling pathway	26/1877	56/8848	2.13345170922419e-05	6.08033737128893e-05	2.05859375451457e-05	2932/8452/6469/5727/2737/2736/596/374654/51684/4036/894/5568/6608/50846/595/50937/132884/84976/2121/1454/2619/8945/1954/1453/23432/55733	26
hsa01230	hsa01230	Biosynthesis of amino acids	32/1877	75/8848	2.17033216230981e-05	6.08404589762257e-05	2.05984933437514e-05	875/5009/5053/435/383/4548/84706/5091/445/5631/5832/1373/2752/3418/162417/29968/26227/50/226/229/5831/7167/3417/7086/2875/2597/5213/6472/22934/4143/6888/2026	32
hsa01524	hsa01524	Platinum drug resistance	32/1877	75/8848	2.17033216230981e-05	6.08404589762257e-05	2.05984933437514e-05	207/7157/5290/540/472/5594/2956/10000/355/5595/596/5295/672/331/208/1029/7507/4292/5293/2067/5296/4436/8772/7155/356/317/836/2064/841/5980/54205/1244	32
hsa05170	hsa05170	Human immunodeficiency virus 1 infection	71/1877	213/8848	2.22047100446157e-05	6.17399254899071e-05	2.09030218648501e-05	207/2475/2775/7124/3845/5290/472/8450/3265/4893/3106/2782/5604/10681/7132/5594/3708/2784/5879/5894/10000/25939/2770/5605/5530/5063/355/2353/5595/596/7852/5295/4790/5578/5336/3984/208/808/7099/2776/5293/23118/3105/2767/6885/5296/805/801/4615/545/5058/1399/567/5602/920/811/8772/8517/1073/356/836/5582/8945/841/3725/1174/8737/54205/7097/3551/2783	71
hsa04022	hsa04022	cGMP-PKG signaling pathway	58/1877	166/8848	2.6856604972678e-05	7.40722491988378e-05	2.50783238284769e-05	775/207/488/4208/3630/291/111/4625/3643/477/5604/5594/3708/2626/5894/10000/2770/5605/3778/5530/776/5592/1910/5595/5500/4846/1385/208/4624/23236/808/2776/4638/2767/492/5332/805/150/779/801/778/476/491/490/151/487/7225/5294/5350/3764/2969/5138/3667/185/387/4878/493/23533	58
hsa05231	hsa05231	Choline metabolism in cancer	39/1877	99/8848	2.72359822887153e-05	7.4517647541925e-05	2.52291204358626e-05	207/2475/7249/5159/3845/5290/7248/3265/4893/6584/5604/5594/6654/5879/1950/5894/10000/5605/2353/160851/5595/5156/1956/5295/5155/5578/208/5293/7454/6655/1120/5296/6009/5602/5321/5582/1119/3725/3091	39
hsa04971	hsa04971	Gastric acid secretion	32/1877	76/8848	2.9952710035836e-05	8.13002129544119e-05	2.75254645275017e-05	1080/2778/111/60/815/477/816/3708/2770/3766/818/3759/3784/5578/23236/808/71/2776/4638/1131/5568/5332/805/760/3758/801/6750/7430/476/6548/5582/9992	32
hsa01212	hsa01212	Fatty acid metabolism	26/1877	57/8848	3.13853342411535e-05	8.45179866966495e-05	2.86148923872928e-05	1376/37/34/35/5538/3295/3030/1374/51/3032/2182/3033/6342/1892/36/1962/197322/38/6785/2194/9524/31/33/39/3992/1375	26
hsa05135	hsa05135	Yersinia infection	50/1877	138/8848	3.20273103640153e-05	8.55729698788534e-05	2.89720735200796e-05	207/7124/6197/3586/3569/5290/2932/114548/60/3553/5604/4210/5594/5879/10000/5605/998/2353/5595/5295/4790/6347/3984/208/7099/71/2776/925/5293/7454/3558/23118/6885/5296/3576/4615/1399/2335/5602/920/8517/6714/3676/3606/63916/3725/7535/387/58484/3551	50
hsa04980	hsa04980	Cobalamin transport and metabolism	12/1877	18/8848	4.10730326598294e-05	0.00010889129588885	3.68668591805894e-05	4548/25974/4594/4552/3054/166785/27249/55788/326625/6948/5826/5052	12
hsa03460	hsa03460	Fanconi anemia pathway	25/1877	55/8848	4.77477606471843e-05	0.000125613339548746	4.25283698072087e-05	675/641/2072/79728/2187/672/4292/55215/2176/2067/57697/5395/84126/545/5888/2175/55120/2177/5980/2189/5889/22909/29089/2188/83990	25
hsa05030	hsa05030	Cocaine addiction	23/1877	49/8848	5.10436255551954e-05	0.000133258930838754	4.511690487e-05	627/2903/2904/6531/1813/4128/7054/1742/6571/2778/1812/2891/111/1644/2770/5173/4790/2913/1385/1020/5568/4129/3725	23
hsa04940	hsa04940	Type I diabetes mellitus	21/1877	43/8848	5.18254151164033e-05	0.000134274939165227	4.54608904529854e-05	2571/7124/3630/3458/3123/3553/3106/5551/3119/3329/355/3558/3105/3552/3115/3117/3593/356/3592/1363/2572	21
hsa05160	hsa05160	Hepatitis C	55/1877	159/8848	5.89401504304712e-05	0.000151560386821212	5.13131503549809e-05	1499/207/7124/3845/7157/673/5290/2932/3458/3265/4893/6774/5604/7132/5594/6654/1950/5894/10000/3949/6772/9451/5605/355/5595/5518/7531/5521/1956/5295/4790/7297/208/6773/1021/5293/10686/6655/5296/595/4609/8772/8517/356/317/836/5465/841/5925/1019/8737/3716/54205/3455/3551	55
hsa04727	hsa04727	GABAergic synapse	35/1877	89/8848	7.22310342622041e-05	0.000184350848639357	6.24148764245283e-05	775/2571/773/2775/2566/2562/2558/2554/111/2782/774/10681/2784/2752/10243/2770/776/18/2550/2563/57468/5578/2567/3763/5568/2555/779/778/2557/6540/6714/5582/200959/2572/2783	35
hsa05020	hsa05020	Prion disease	86/1877	278/8848	7.41710837603776e-05	0.000187900078859623	6.36165240829749e-05	2903/2904/775/4851/7124/4729/3569/5290/2932/291/6262/6261/3553/774/5621/7846/5594/6647/10381/3708/4724/5879/10382/9451/6389/5530/776/3798/1457/859/3800/5595/857/5295/347733/4719/4723/1385/374291/203068/7280/5568/5293/4684/498/51807/1460/4720/4728/5296/6390/4695/4722/1536/51079/4726/779/4694/778/3552/5718/3799/5602/4715/1340/4705/5580/6263/126328/55967/4697/4709/317/4704/836/653361/6391/514/1351/7…	86
hsa04520	hsa04520	Adherens junction	36/1877	93/8848	8.43981263390667e-05	0.000212236464764418	7.1855989917162e-05	1499/2260/1387/60/3643/87/4089/5594/2033/5879/7048/3480/4088/1457/998/6934/5595/1956/7046/71/7454/1460/6885/4233/7414/4633/29119/1500/6714/999/2064/387/5908/5906/83605/1496	36
hsa04915	hsa04915	Estrogen signaling pathway	49/1877	139/8848	8.55919468382185e-05	0.000213667487727524	7.23404852263084e-05	207/2775/3845/5290/3265/4893/2778/2289/111/5604/2099/2911/5594/3708/6654/5894/10000/2770/5605/1509/5443/2550/2353/5595/596/1956/5295/4846/1385/4318/208/3763/23236/808/2776/5568/5293/6655/5296/5332/805/801/4313/5580/6714/4988/2100/3861/3725	49
hsa04370	hsa04370	VEGF signaling pathway	26/1877	60/8848	9.19903382615048e-05	0.000227976055691555	7.71848757342908e-05	207/3845/5290/3265/4893/5604/5594/5879/5894/10000/5605/5530/998/5595/5295/4846/5578/5336/208/5293/5296/3315/6714/5321/7422/5582	26
hsa00650	hsa00650	Butanoate metabolism	15/1877	27/8848	9.53809621006603e-05	0.000233002064560184	7.88865100080649e-05	2571/7915/35/3030/3033/3155/18/79944/1892/3158/1962/38/5019/39/2572	15
hsa00790	hsa00790	Folate biosynthesis	15/1877	27/8848	9.53809621006603e-05	0.000233002064560184	7.88865100080649e-05	121278/7054/6697/7166/2643/249/5053/4338/5860/10243/5805/5092/4337/1719/55034	15
hsa00020	hsa00020	Citrate cycle (TCA cycle)	16/1877	30/8848	0.000107373622655123	0.000260438148567746	8.81754273390338e-05	5091/2271/8803/8802/6389/3418/5160/1738/50/4191/3417/6390/4967/5105/5162/6391	16
hsa04936	hsa04936	Alcoholic liver disease	50/1877	144/8848	0.000112786513094333	0.000269741171176657	9.13251118172739e-05	1499/207/7124/3569/2932/37/34/3553/7132/1374/51422/10000/51/501/355/6934/10891/224/4790/208/7099/217/23417/23118/6885/2194/595/3576/23175/4615/718/3605/5602/8772/8517/3593/31/356/3592/836/5465/9370/841/8737/720/23765/1375/51094/3551/23411	50
hsa05017	hsa05017	Spinocerebellar ataxia	50/1877	144/8848	0.000112786513094333	0.000269741171176657	9.13251118172739e-05	2903/2904/5649/773/207/488/2475/56652/2890/2892/5290/6095/7494/291/6261/2891/4976/23152/2911/3708/10000/10939/5173/5295/7436/6712/6311/5578/3752/25814/208/23236/2776/2259/5293/6310/5296/5332/6908/5718/5602/3748/487/3516/4287/5582/10524/54205/5689/26100	50
hsa00513	hsa00513	Various types of N-glycan biosynthesis	20/1877	42/8848	0.000121974142511292	0.000289688588464319	9.80786233643432e-05	56052/79868/79796/79087/85365/10195/7991/1650/440138/201595/3703/2683/84061/3073/3074/6487/11253/199857/6185/2530	20
hsa05012	hsa05012	Parkinson disease	83/1877	271/8848	0.000143580862371361	0.000338652792627623	0.000114656224035206	6531/1813/4128/7054/6571/4137/7157/4729/5071/7494/291/2778/1812/111/6622/815/64116/816/7846/9927/6647/10381/3708/4724/10382/9451/2770/6389/3798/3800/818/347733/4719/4780/4723/808/374291/120892/203068/7280/5568/27429/498/4129/51807/11315/4720/4728/6390/4695/4722/805/51079/4726/801/4694/7345/5718/3799/5602/4715/1340/4705/6263/126328/55967/4697/4709/317/4704/55630/25828/836/6391/514/1351/7385/135/54…	83
hsa00860	hsa00860	Porphyrin metabolism	21/1877	46/8848	0.000176350078184234	0.000409616891994252	0.000138682234901101	3145/1356/2512/2990/326625/1352/5498/210/1371/3052/54657/1355/124454/2395/2058/3162/2235/7389/7390/54576/54575	21
hsa04213	hsa04213	Longevity regulating pathway - multiple species	26/1877	62/8848	0.000176958270350055	0.000409616891994252	0.000138682234901101	207/2475/3845/3479/3630/5290/3265/4893/111/3643/6647/51422/10000/3480/847/81570/5295/208/5568/5293/5296/1410/3065/9474/3667/23411	26
hsa00410	hsa00410	beta-Alanine metabolism	16/1877	31/8848	0.000178458821365917	0.000409616891994252	0.000138682234901101	2571/35/1806/3030/51/501/18/1892/224/1962/217/23417/1807/51733/26275/2572	16
hsa00630	hsa00630	Glyoxylate and dicarboxylate metabolism	16/1877	31/8848	0.000178458821365917	0.000409616891994252	0.000138682234901101	4594/2752/5095/2731/847/5096/1738/50/132158/275/4191/38/2653/189/6472/39	16
hsa05169	hsa05169	Epstein-Barr virus infection	65/1877	203/8848	0.0001859019878088	0.000423856532204064	0.000143503288834863	207/7124/7157/3569/5290/3123/3106/6774/3119/5879/10000/6772/355/25942/7874/596/5295/4790/5336/7297/208/894/6773/1021/3718/5293/1027/23118/695/3105/6885/5296/1380/595/3065/4615/5718/567/4609/953/930/3115/5602/811/8772/8517/3117/3516/317/836/3383/958/7128/841/4791/5925/1019/3725/8737/3716/54205/7097/3455/3551/6850	65
hsa04810	hsa04810	Regulation of actin cytoskeleton	72/1877	230/8848	0.000187476660870625	0.000424616013362608	0.000143760423114456	207/4627/5159/3845/2260/2263/673/2261/3630/5290/3673/3265/4893/3674/60/3690/5604/87/8074/2147/5594/6654/5879/1950/5894/10000/5605/5063/2253/4629/998/5595/5156/2245/5500/7852/1956/5295/5155/3984/208/71/4638/1131/5293/6655/5296/9459/8822/1729/7430/7414/2248/5058/1399/4633/2335/6548/4628/1073/6714/3676/1129/3694/79784/324/2254/2247/2255/387/3675/6237	72
hsa04924	hsa04924	Renin secretion	28/1877	69/8848	0.000198842856717049	0.000447396427613361	0.000151473090296921	775/1636/2778/111/3708/2770/3778/5530/776/5972/3759/1385/183/23236/808/2776/5568/5332/805/779/801/778/1906/1908/185/4878/116/84876	28
hsa00220	hsa00220	Arginine biosynthesis	13/1877	23/8848	0.000223469745188579	0.000496276966587623	0.000168022364803443	5009/435/383/84706/445/4842/1373/2752/2746/162417/4846/790/2875	13
hsa00515	hsa00515	Mannose type O-glycan biosynthesis	13/1877	23/8848	0.000223469745188579	0.000496276966587623	0.000168022364803443	2683/79147/55624/10585/2218/6487/729920/9215/84892/29954/148789/84197/11041	13
hsa04350	hsa04350	TGF-beta signaling pathway	39/1877	108/8848	0.000247930744334706	0.00054704719072561	0.000185211421913872	2200/7124/3458/3077/1387/7040/4089/5594/2033/7048/4088/4087/25942/5595/650/5518/652/7043/7042/7046/6497/7018/7050/9241/90/148738/3065/8200/4091/7037/4609/4838/7057/658/4052/659/5308/268/387	39
hsa00511	hsa00511	Other glycan degradation	11/1877	18/8848	0.000272371018335482	0.000597121078658557	0.000202164723460884	2629/2720/3073/3074/4125/4758/175/2517/4126/4123/57704	11
hsa05033	hsa05033	Nicotine addiction	19/1877	41/8848	0.000280293301217375	0.000610575216664599	0.000206719833281336	2903/2904/773/2890/1137/2892/2566/2562/2558/2554/2891/2893/774/1141/2563/2567/2555/2557/200959	19
hsa05330	hsa05330	Allograft rejection	18/1877	38/8848	0.000287869393943435	0.000619190771878332	0.000209636764871088	7124/3586/3458/3123/3106/5551/3119/355/3558/3105/959/3115/3565/3117/3593/356/3592/958	18
hsa05340	hsa05340	Primary immunodeficiency	18/1877	38/8848	0.000287869393943435	0.000619190771878332	0.000209636764871088	100/925/3718/695/959/5788/930/920/8517/23495/3561/326/958/5896/973/7535/5897/84876	18
hsa04724	hsa04724	Glutamatergic synapse	41/1877	116/8848	0.000294930089718501	0.000630413066773297	0.000213436249138389	2903/2904/775/85358/773/1742/2775/2890/2892/2778/2898/2891/111/2893/2917/2782/6506/6507/10681/2911/2915/5594/3708/2784/2752/2770/5530/776/5595/2913/5578/23236/2776/5568/2916/2918/5332/2900/5321/5582/2783	41
hsa04620	hsa04620	Toll-like receptor signaling pathway	39/1877	109/8848	0.000308370399937434	0.000655047681854673	0.000221776685146242	207/7124/3569/5290/3553/5604/5594/5879/10000/6772/5605/1513/2353/5595/5295/4790/7297/208/7099/6773/5293/23118/6885/5296/3576/4615/5602/8772/8517/3593/3592/958/841/3725/8737/3716/7097/3455/3551	39
hsa05132	hsa05132	Salmonella infection	76/1877	251/8848	0.000396886192967236	0.00083787085181972	0.00028367434195189	1499/207/2316/7124/3569/5290/3265/114548/1778/60/3553/5604/7132/7846/5594/10381/5879/10382/5894/10000/5605/3798/5063/998/2353/6934/3800/5595/1639/596/347733/4790/208/7099/1785/71/203068/7280/5293/51807/23118/6885/3576/4615/5788/5058/5420/4609/3799/4633/55823/2597/5602/8772/8517/79659/51626/3606/25828/836/5294/841/64601/63916/3725/8737/387/54205/58484/7097/60412/5286/3551/6237/1781/55770	76
hsa04080	hsa04080	Neuroactive ligand-receptor interaction	105/1877	368/8848	0.00042400979236212	0.000889640177839539	0.00030120166070283	2903/2904/3356/1813/1815/1814/3350/1816/1392/2890/1137/2908/3358/2892/3952/2566/2562/2558/2554/2898/1812/2891/5617/2893/2917/3060/2911/2147/1394/2915/2895/5443/2796/5173/5021/1134/2550/1910/6915/1141/551/6870/1145/1268/5340/2563/4158/2913/3351/2741/554/183/2567/7068/3973/1131/6866/2555/186/4852/885/2916/552/2918/7200/7253/51083/2357/1140/7067/150/5745/6750/5020/2690/6755/2557/718/1906/2900/2688/7…	105
hsa04550	hsa04550	Signaling pathways regulating pluripotency of stem cells	48/1877	144/8848	0.000453685898492027	0.000946101081001667	0.000320317386611829	1499/207/3845/3479/2260/2263/2261/5290/2932/3717/3265/4893/5080/6774/5604/4089/5594/6657/7471/5894/10000/3480/5605/4088/4087/5595/8820/652/7994/5295/3720/208/7476/3718/5293/90/5296/3198/7474/4609/4838/6929/1855/324/2247/658/659/3716	48
hsa04664	hsa04664	Fc epsilon RI signaling pathway	27/1877	69/8848	0.000513882870566553	0.00106513904081067	0.000360619558292318	207/7124/3845/5290/3265/4893/5604/5594/6654/5879/5894/10000/5605/5595/5295/5578/5336/208/5293/695/6655/5296/5602/3565/5321/3596/6850	27
hsa04260	hsa04260	Cardiac muscle contraction	32/1877	87/8848	0.000597922169179421	0.00123186374614073	0.000417066826948233	775/488/6262/4625/477/776/781/4624/7170/7169/7139/779/783/778/7137/476/4633/7168/7134/6548/1340/70/487/55799/1351/7385/1537/7381/10345/93589/4634/84701	32
hsa04961	hsa04961	Endocrine and other factor-regulated calcium reabsorption	22/1877	53/8848	0.00064730961030019	0.00132562806420758	0.000448812210104134	2778/1213/477/2099/1759/7421/5578/1173/23236/1785/2776/5568/492/5332/5745/476/491/490/5582/8766/9365/493	22
hsa00250	hsa00250	Alanine, aspartate and glutamate metabolism	17/1877	37/8848	0.000658906952621964	0.0013399929167548	0.000453675656642129	2571/7915/435/158/84706/445/1373/2752/2746/443/18/2673/790/8659/2875/189/2572	17
hsa04662	hsa04662	B cell receptor signaling pathway	33/1877	91/8848	0.000662160242489944	0.0013399929167548	0.000453675656642129	207/3845/5290/2932/3265/4893/5604/5594/6654/5879/5894/10000/5605/5530/2353/5595/5295/4790/5336/208/5293/695/6655/5296/1380/84433/930/8517/3636/973/3725/3551/6850	33
hsa04150	hsa04150	mTOR signaling pathway	51/1877	158/8848	0.000715943382928241	0.00144030962918505	0.000487639455864436	207/5728/2475/7249/7124/3845/3479/6197/673/3630/5290/2932/7248/3265/4893/3643/5604/4041/7132/5594/6654/7471/5894/10000/3480/5605/5595/5295/9681/523/5578/208/201163/7476/5293/6655/5296/6009/23175/7474/1977/4040/2887/1855/8140/5582/3667/387/6794/6249/3551	51
hsa00100	hsa00100	Steroid biosynthesis	11/1877	20/8848	0.000940804826957602	0.00187067006290407	0.000633344742749916	3930/1717/10682/1594/50814/120227/3988/1718/1591/6309/6307	11
hsa00785	hsa00785	Lipoic acid metabolism	11/1877	20/8848	0.000940804826957602	0.00187067006290407	0.000633344742749916	2731/5160/1738/594/55526/51601/593/275/4967/2653/5162	11
hsa04979	hsa04979	Cholesterol metabolism	21/1877	51/8848	0.000967416965357752	0.00191246590839509	0.00064749538295925	348/4864/10577/1593/948/3949/338/335/6770/4036/4023/19/64240/3988/8647/64241/3990/1071/706/255738/3931	21
hsa05016	hsa05016	Huntington disease	89/1877	311/8848	0.00102529911175755	0.00201524308173036	0.000682292209881009	627/2904/1742/2475/2890/7157/4729/2892/291/1387/2891/1213/2893/774/6506/6507/7846/2915/6647/10381/5468/2033/3708/4724/6804/10382/5430/6389/3798/3766/25942/3064/3800/10891/1639/347733/4719/4723/1385/25981/1173/23236/374291/8701/2776/203068/7280/498/51807/4720/4728/6390/4695/5332/4722/51079/6908/4726/4694/3065/5718/3799/5602/4715/1340/4705/126328/55967/4697/4709/1767/317/4704/1769/836/6391/514/841/…	89
hsa04977	hsa04977	Vitamin digestion and absorption	13/1877	26/8848	0.00106763053067951	0.00208645509424224	0.000706402155637571	25974/686/338/80704/335/113235/55788/6948/8029/5826/10560/113278/8884	13
hsa04270	hsa04270	Vascular smooth muscle contraction	44/1877	134/8848	0.00109117261811698	0.00212034679202276	0.00071787672244538	775/4627/673/8398/2778/111/5604/5594/3708/5894/5605/3778/776/5592/4629/5595/551/5500/5578/59/183/23236/808/2776/4638/5568/2767/552/5332/805/779/801/778/1906/4628/5580/5321/5582/79784/1908/135/185/387/4878	44
hsa05032	hsa05032	Morphine addiction	32/1877	91/8848	0.00143934650015646	0.002781110186743	0.000941588551990549	773/2775/2566/2562/2558/2554/2778/1812/111/2782/774/10681/2784/5142/2770/2550/10846/5144/2563/5578/2567/3763/5568/2555/2557/4988/5582/5138/50940/200959/8622/2783	32
hsa05134	hsa05134	Legionellosis	22/1877	56/8848	0.00155017322988864	0.00297842272259503	0.00100839181128179	7124/3569/7415/3553/1917/3329/4790/7099/3576/4615/718/51128/3593/3606/3592/317/836/841/4791/54205/58484/7097	22
hsa04071	hsa04071	Sphingolipid signaling pathway	40/1877	122/8848	0.00185358316084243	0.00354148291065984	0.0011990246850495	207/5728/7124/3845/7157/5290/6609/3265/4893/5604/7132/5594/427/5879/5894/10000/2770/5605/1509/5595/5518/5521/596/5295/4790/4846/5578/208/23236/5528/2776/5293/5296/5332/5602/10715/5582/10558/387/204219	40
hsa01250	hsa01250	Biosynthesis of nucleotide sugars	16/1877	37/8848	0.00208099448369284	0.00395388951901639	0.00133865142225855	5373/4351/5236/10020/3098/2592/29925/5238/29926/2673/2645/2582/2584/197258/2821/23483	16
hsa04668	hsa04668	TNF signaling pathway	39/1877	119/8848	0.00211695688249663	0.00399999587742457	0.00135426145434504	207/7124/3569/5290/3553/5604/10059/7132/5594/10000/355/182/2353/5595/5295/4790/64127/1385/6347/4318/331/208/5293/23118/6885/5296/1906/5602/8772/8517/6868/83737/836/3383/7128/841/3725/8737/3551	39
hsa05202	hsa05202	Transcriptional misregulation in cancer	58/1877	193/8848	0.00223119594495024	0.00418854949322608	0.00141809924362841	861/4208/3479/7157/3569/2892/472/5328/8864/4297/7490/4914/221037/2313/5468/1436/7048/3480/25942/7403/2521/5079/4613/4094/4790/2120/3728/4318/5087/2530/894/1848/7102/4221/5077/860/1027/7468/862/9915/2138/4233/3020/4353/3576/8091/3065/7849/4609/3021/1991/4286/4300/8290/7704/6929/958/2130	58
hsa04710	hsa04710	Circadian rhythm	15/1877	34/8848	0.00224124139549817	0.00418854949322608	0.00141809924362841	6095/8864/9575/51422/8863/6096/5187/1385/406/1454/9572/8945/1408/4862/1453	15
hsa04721	hsa04721	Synaptic vesicle cycle	28/1877	79/8848	0.00243255812999178	0.00452138521987604	0.00153078600857607	6532/6531/23545/773/6571/6616/6812/1213/774/6506/6507/6530/6804/6844/6857/1759/9152/523/6536/1173/1785/112755/10312/23025/22999/10815/6540/10497	28
hsa02010	hsa02010	ABC transporters	18/1877	45/8848	0.00320119923476095	0.00591789263939592	0.00200359553811496	215/1080/6833/10060/5825/20/5243/24/22/19/5826/368/64240/8647/64241/5244/10347/1244	18
hsa04750	hsa04750	Inflammatory mediator regulation of TRP channels	33/1877	99/8848	0.0033192429476322	0.00610312412951727	0.00206630856955032	3356/3479/3358/8398/5290/2778/4803/111/815/3553/59341/816/4914/3708/818/5500/5295/5578/5336/23236/808/2776/5568/5293/5296/5332/805/801/5602/5580/6714/5321/5582	33
hsa04923	hsa04923	Regulation of lipolysis in adipocytes	22/1877	59/8848	0.00335946191713785	0.00614404265059436	0.00208016217779434	207/3630/5290/2778/111/3643/10000/2770/5592/5295/208/5568/5293/4852/5296/57104/7253/51099/7252/3667/4878/5346	22
hsa04610	hsa04610	Complement and coagulation cascades	30/1877	88/8848	0.00342007336038005	0.00620211580867209	0.00209982375793761	7450/5328/5265/2147/2153/7056/5340/3075/2157/2243/2158/966/5054/2159/1380/2155/462/718/2244/2266/2152/2161/3426/1604/2160/5648/629/720/3078/4153	30
hsa00052	hsa00052	Galactose metabolism	14/1877	32/8848	0.00342748505216089	0.00620211580867209	0.00209982375793761	5236/2548/2683/2720/2717/3098/2592/2538/92579/2645/2582/2584/5213/6476	14
hsa04390	hsa04390	Hippo signaling pathway	48/1877	157/8848	0.00353076073624475	0.00635536932524056	0.00215171014397187	1499/1742/2932/60/1741/7040/4089/6657/1740/7048/7471/4088/4087/6934/2736/650/5518/652/7531/7043/7042/5521/5500/7046/894/71/7476/1739/5054/595/8200/10413/7474/4609/4771/29119/1454/999/1855/286204/324/8945/658/659/268/1453/1496/23418	48
hsa04062	hsa04062	Chemokine signaling pathway	57/1877	193/8848	0.00369862132208594	0.0066226622625832	0.0022422063677567	207/3845/673/5290/2932/3717/3265/4893/111/6774/2782/5604/10681/5594/2784/6654/5879/5894/10000/6772/2770/10235/998/5595/7852/5295/4790/6347/5336/208/23236/2776/6773/5568/3718/5293/7454/6655/5296/5332/3576/5058/1399/8517/5580/1230/6714/2833/5294/653361/6777/387/5908/5906/3551/23533/2783	57
hsa00670	hsa00670	One carbon pool by folate	10/1877	20/8848	0.00405530438926407	0.00722351094337663	0.00244563312949039	4524/4548/123263/275/1719/4522/471/6472/10841/10588	10
hsa01210	hsa01210	2-Oxocarboxylic acid metabolism	14/1877	33/8848	0.00480848546410688	0.00852073590012722	0.00288482902128037	84706/3418/162417/5160/1738/50/594/55526/593/3417/4967/5162/2875/189	14
hsa05323	hsa05323	Rheumatoid arthritis	31/1877	94/8848	0.00519189459053055	0.00915272139155386	0.00309879763949192	23545/7124/3569/3458/3123/1493/537/3553/3119/7040/1513/2353/7043/7042/523/6347/7099/54/8792/10312/3576/3552/3115/3605/3117/3606/8600/7422/3383/3725/7097	31
hsa01523	hsa01523	Antifolate resistance	13/1877	30/8848	0.00524331439378802	0.00919596678295129	0.0031134390462439	4524/7124/3569/3553/2348/113235/4790/1719/471/8517/6472/1244/3551	13
hsa00500	hsa00500	Starch and sucrose metabolism	16/1877	40/8848	0.00532253244321594	0.00928727599785638	0.00314435321564851	5236/2998/2548/3098/2632/2538/178/5167/92579/2645/5837/2821/2997/5836/6476/2992	16
hsa04140	hsa04140	Autophagy - animal	50/1877	169/8848	0.00605020698286752	0.0105034050159426	0.00355609280318155	207/5728/2475/7249/3845/3630/5290/7248/3265/4893/116442/3920/5604/11152/8878/5594/3708/5894/10000/3480/9451/5605/1509/5595/596/5295/57724/3146/208/203228/5568/5293/9342/6885/5296/6009/55823/5602/5580/3476/9474/64601/3667/10133/6794/3091/9711/1612/6237/26100	50
hsa04217	hsa04217	Necroptosis	47/1877	159/8848	0.00775152710616723	0.0133890013651979	0.0045330567872323	7124/3717/6609/3458/291/114548/815/3553/6774/816/9131/8878/10059/7132/2512/2752/6772/2746/355/818/596/3146/7297/331/7099/6773/3718/5837/1536/3552/142/5602/8772/5836/10616/6775/5119/356/54822/5321/7128/841/6777/8737/3716/25978/3455	47
hsa04973	hsa04973	Carbohydrate digestion and absorption	19/1877	52/8848	0.00795515778868553	0.0136716782097008	0.00462876147450626	207/2542/5290/477/3098/10000/2538/776/6514/5295/208/92579/23236/5293/5296/5332/476/6476/6523	19
hsa04613	hsa04613	Neutrophil extracellular trap formation	55/1877	192/8848	0.00848422031756135	0.0144751495964794	0.00490078933706597	207/7450/2475/5290/291/3674/60/3690/9759/5604/5594/1183/5879/5894/10000/55869/5605/5595/5295/4790/3146/5578/5336/2243/208/23236/7099/71/5293/6885/5296/5332/1536/3020/2357/10013/4353/1184/3065/64581/718/2244/2811/3021/1991/2266/2214/8290/6714/5582/653361/1182/1535/7097/6850	55
hsa05100	hsa05100	Bacterial invasion of epithelial cells	26/1877	78/8848	0.00855397630542146	0.0144751495964794	0.00490078933706597	867/1499/5290/60/1213/5879/1759/998/859/857/5295/1785/71/5293/5296/4233/7414/1399/2335/29119/6714/999/63916/387/10459/1496	26
hsa05133	hsa05133	Pertussis	26/1877	78/8848	0.00855397630542146	0.0144751495964794	0.00490078933706597	7124/3586/3569/114548/3553/5594/2770/2353/5595/4790/808/7099/805/801/3576/4615/3552/718/5602/3593/1073/3592/836/3725/720/387	26
hsa04360	hsa04360	Axon guidance	53/1877	184/8848	0.00859197476048339	0.0144751495964794	0.00490078933706597	3845/5781/5290/2932/3265/4893/6469/815/5727/816/5594/5879/3897/5894/25/2770/5530/5063/998/5595/818/1630/7852/5295/5578/5336/1020/3984/6091/6608/64221/5293/9723/5296/4233/10371/7474/5058/1947/2048/1073/7225/5921/6714/9037/658/659/387/6092/2043/6586/80031/6237	53
hsa04974	hsa04974	Protein digestion and absorption	33/1877	105/8848	0.00903053853971999	0.0151394322577659	0.00512569266960371	1277/1278/1280/340024/2006/1294/477/1282/1281/1302/1289/1301/1284/9056/3784/1299/6519/1290/80781/1297/1286/476/1291/1292/4311/1305/1293/3769/1287/1285/11136/1303/1308	33
hsa05320	hsa05320	Autoimmune thyroid disease	19/1877	53/8848	0.00998880178949072	0.0166642449366138	0.00564194196068795	3586/3123/1493/3106/5551/3119/355/7173/7038/3558/3105/7253/959/3115/3565/7252/3117/356/958	19
hsa04666	hsa04666	Fc gamma R-mediated phagocytosis	31/1877	98/8848	0.0101021336678544	0.0167715034679912	0.00567825602178835	207/8398/5290/5604/5594/5879/5894/10000/998/5595/5295/5578/5336/3984/208/1785/274/5293/7454/5296/5788/5058/1399/1073/5580/2214/5321/3636/5582/653361/6850	31
hsa04310	hsa04310	Wnt signaling pathway	50/1877	174/8848	0.0109854262741915	0.0181498347138816	0.00614491172215137	1499/57680/7157/2932/1387/815/1501/816/4041/4089/2033/5879/7471/5663/5530/4088/1457/6934/818/50964/5578/144165/23236/894/27130/7476/5568/5176/1460/6885/5332/4920/595/7474/4609/5602/166336/4040/1454/64840/1855/440193/5582/324/8945/3725/387/81839/64321/23411	50
hsa00520	hsa00520	Amino sugar and nucleotide sugar metabolism	18/1877	50/8848	0.011431166469334	0.018795475637078	0.00636350360134989	5373/4351/5236/10020/3073/3098/2592/3074/29925/5238/29926/2673/2645/2582/2584/197258/2821/1727	18
hsa04657	hsa04657	IL-17 signaling pathway	30/1877	95/8848	0.0115551798391997	0.0189084761005086	0.00640176168376713	7124/3569/2932/3458/3553/5594/2353/5595/4790/6347/4318/23118/6885/3576/4322/112744/3605/5602/3565/8772/8517/836/7128/841/10758/3725/23765/1440/3596/3551	30
hsa04640	hsa04640	Hematopoietic cell lineage	31/1877	99/8848	0.0117944399922615	0.0192080879873973	0.00650319999573316	7124/3569/3673/3123/3674/3553/3690/3119/3815/948/1436/925/3559/966/1380/7037/3552/930/2811/3115/920/3565/4311/3117/2056/3676/7066/1604/1441/1440/3675	31
hsa00900	hsa00900	Terpenoid backbone biosynthesis	10/1877	23/8848	0.0134790629589151	0.0218475807201372	0.00739684173350291	116150/4598/79947/57107/3158/23590/38/3156/39/10269	10
hsa05203	hsa05203	Viral carcinogenesis	57/1877	205/8848	0.014126049304002	0.0227882493489088	0.00771531987805469	3845/7157/5290/1654/7337/3265/4893/1387/3106/6774/9759/87/5594/2033/5879/55869/998/5595/7531/7874/5295/4790/1385/894/1029/1108/5568/1021/3718/5293/55697/1027/1739/3105/5296/10013/6908/3190/595/1959/3065/5922/718/8517/3516/6714/836/8379/841/4791/6777/5925/1019/3725/3716/387/6850	57
hsa00130	hsa00130	Ubiquinone and other terpenoid-quinone biosynthesis	6/1877	11/8848	0.0155441309706644	0.0249581821219119	0.00844998471348202	6898/3242/10229/84274/79001/2677	6
hsa04064	hsa04064	NF-kappa B signaling pathway	32/1877	105/8848	0.0160371673005763	0.0256294916672761	0.00867726710803437	7124/472/5328/3553/7132/1457/596/4790/5336/331/7099/1460/8792/23118/695/6885/3576/4615/959/142/84433/8517/8600/3383/958/7128/4791/8737/7535/23085/3551/6850	32
hsa00260	hsa00260	Glycine, serine and threonine metabolism	15/1877	41/8848	0.0171573427029884	0.0272921451368467	0.00924018456464493	4128/875/1610/501/2628/2731/29968/26227/1738/132158/275/4129/2653/189/6472	15
hsa00010	hsa00010	Glycolysis / Gluconeogenesis	22/1877	67/8848	0.0177794332029568	0.0281485186711414	0.00953012328047261	5236/3098/501/2538/5160/1738/224/226/229/92579/2645/7167/217/2203/5105/2821/5162/2597/5213/3939/3945/2026	22
hsa04110	hsa04110	Cell cycle	45/1877	158/8848	0.0178603174024493	0.0281485186711414	0.00953012328047261	7157/2932/472/546/1387/8243/7040/4089/2033/10274/55869/25/4088/4087/9126/5518/7531/5111/7043/7042/5885/4173/1028/894/1029/5528/10735/1021/5591/1027/595/3065/545/9184/4609/701/11200/57082/8318/8379/5925/1019/699/10459/1663	45
hsa04918	hsa04918	Thyroid hormone synthesis	24/1877	75/8848	0.0189686556193374	0.0297581661551072	0.0100750947277987	2778/111/477/7276/3708/213/7173/7038/1385/5578/4036/23236/2776/5568/5332/7253/5172/7849/476/7252/6906/50506/5582/389434	24
hsa00030	hsa00030	Pentose phosphate pathway	12/1877	31/8848	0.0198501651250025	0.0309988880034285	0.0104951606044233	5236/5631/226/229/132158/2203/2539/7086/2821/5213/22934/6888	12
hsa04978	hsa04978	Mineral absorption	20/1877	61/8848	0.0235223884683518	0.0365666220735288	0.0123802044570273	340024/540/477/1181/2512/7421/113235/7018/492/476/491/490/3162/140803/54822/142680/55630/6569/6523/493	20
hsa04670	hsa04670	Leukocyte transendothelial migration	34/1877	116/8848	0.0240201553704466	0.0371714621569807	0.012584982570846	1499/5781/5290/60/87/5879/2770/998/7852/5295/5578/5336/4318/71/5293/10686/5296/1536/83700/7430/7414/4633/4313/29119/1500/3676/3383/5582/653361/387/5908/5906/1535/1496	34
hsa00600	hsa00600	Sphingolipid metabolism	18/1877	54/8848	0.0260115107569764	0.0400717868418285	0.013566933064331	2629/6609/410/2581/2720/2717/3073/5660/427/3074/4758/2760/2583/57704/10715/10558/55627/204219	18
hsa05171	hsa05171	Coronavirus disease - COVID-19	63/1877	238/8848	0.0290182889796544	0.0445033848925642	0.0150673202160113	7450/7124/1636/3569/5290/114548/3553/6774/6134/103/2147/7132/5594/6772/64135/2353/5595/1956/5295/4790/5578/6347/5336/7297/2243/7099/6773/5293/3558/23118/6885/5296/1536/3576/100529097/4615/718/6223/2244/5602/6135/8517/3593/2266/6868/3592/5582/5648/6154/3725/629/6138/6201/185/720/3716/1440/4153/7097/3455/3551/6850/6234	63
hsa04972	hsa04972	Pancreatic secretion	31/1877	106/8848	0.0310506928329978	0.0474077542360949	0.0160506400922451	488/6262/1080/2778/111/477/3708/5879/3778/3784/5578/23236/2776/1131/6558/885/492/5332/760/476/491/6548/490/8671/487/5582/8766/387/5908/5906/493	31
